# Supplementary material for: East-Asian Helicobacter pylori strains synthesize heptan-deficient lipopolysaccharide
Source: PLoS Genet. 2019 Nov 20;15(11):e1008497. doi: 10.1371/journal.pgen.1008497 (PMC6892558; doi:10.1371/journal.pgen.1008497)
Supplement: S2 Table — (XLSX) [file pgen.1008497.s008.xlsx]

## Sheet: MLST analysis
S2 Table. MSLT analysis of H. pylori strains
Numbers	Strain ID	hpAfrica2	hpAfrica1	hpEurope	hpAsia2	hpEAsia	hpSahul	Assigned population
197	K26	0.999862	1.97364e-05	1.97364e-05	1.97364e-05	1.97364e-05	1.97364e-05	hpAfrica2
198	K26A1	0.999861	1.98365e-05	1.98365e-05	1.98365e-05	1.98365e-05	1.98365e-05	hpAfrica2
280	SA47C	0.992012	0.000627358	0.000427562	0.00102695	0.00102695	0.00102695	hpAfrica2
124	SouthAfrica20_1	0.951108	0.0010125	0.0010125	0.0010125	0.0010125	0.0010125	hpAfrica2
181	Khoisan34C	0.823769	0.00341624	0.0176085	0.00161722	0.121552	0.00121744	hpAfrica2
125	SouthAfrica7	0.80874	0.181376	0.00181413	0.00101341	0.00101341	0.00101341	hpAfrica2
86	2018	8.59425e-06	0.996142	0.00080806	0.00100793	0.00100793	0.00100793	hpAfrica1
85	2017	8.50112e-06	0.99614	0.00100863	0.000808607	0.00100863	0.00100863	hpAfrica1
93	908	9.29931e-06	0.996135	0.00100922	0.00080924	0.00100922	0.00100922	hpAfrica1
12	250B	1.20143e-06	0.995987	0.00100239	0.00100239	0.00100239	0.00100239	hpAfrica1
180	HP250BFi	1.80154e-05	0.99587	0.00101887	0.00101887	0.00101887	0.00101887	hpAfrica1
31	ausabr_J31	3.09621e-06	0.993786	0.00120163	0.00100187	0.00100187	0.00100187	hpAfrica1
38	ausabr_p92	3.80064e-06	0.991372	0.00260424	0.00200414	0.00220417	0.00100397	hpAfrica1
9	1849	0.00179873	0.987409	0.000999693	0.000999693	0.000999693	0.000999693	hpAfrica1
232	LSU2003_1	2.32003e-05	0.986637	0.00102321	0.00102321	0.00202323	0.00202323	hpAfrica1
83	GAM114Ai	0.00100783	0.979751	0.00360662	0.00100783	0.00100783	0.00760475	hpAfrica1
101	Gambia9424_1	1.01032e-05	0.974521	0.00841279	0.00801266	0.00101042	0.00101042	hpAfrica1
277	SA162C	0.00422845	0.972601	0.0056287	0.0028282	0.00602878	0.00382838	hpAfrica1
36	ausabr_P56	3.60062e-06	0.966169	0.000803738	0.000803738	0.000803738	0.00100377	hpAfrica1
72	D3a	7.20535e-06	0.962522	0.00681226	0.00381003	0.00100795	0.00240899	hpAfrica1
84	GAM264Ai	0.00360671	0.956362	0.00560578	0.0032069	0.00380662	0.00140774	hpAfrica1
6	175_9	0.0010008	0.953587	0.00440146	0.0280061	0.00600177	0.00500158	hpAfrica1
316	Gambia201Ai	3.15983e-05	0.945782	0.0208305	0.00203149	0.00203149	0.00103155	hpAfrica1
59	BF18a	0.0004058	0.939374	0.00720412	0.00440481	0.00180545	0.00520461	hpAfrica1
237	MOR3457	0.00102289	0.933487	0.00661847	0.00422037	0.00941626	0.0132133	hpAfrica1
106	J99	1.06012e-05	0.894914	0.0436156	0.00401106	0.00901164	0.00201083	hpAfrica1
46	auseur_AS120	0.0407868	0.891215	0.0165974	0.00400285	0.00460259	0.00740137	hpAfrica1
4	16_9	0.00379963	0.847828	0.00919853	0.119176	0.00659906	0.00319975	hpAfrica1
66	CC33C	0.00200609	0.842794	0.0941828	0.00540523	0.00560518	0.0232007	hpAfrica1
274	re05008	0.0100252	0.828046	0.121801	0.00142709	0.00402652	0.0050263	hpAfrica1
48	auseur_B124	0.140343	0.825043	0.0104002	0.00660191	0.00460278	0.00500261	hpAfrica1
239	NCPol20	0.000423734	0.822102	0.160561	0.00322264	0.0038224	0.0028228	hpAfrica1
278	SA215C	0.00102716	0.81552	0.17352	0.00162679	0.00162679	0.00102716	hpAfrica1
2	12	0.00140076	0.814725	0.0392158	0.00500219	0.0944378	0.0010006	hpAfrica1
116	PeCan18	0.00521216	0.754693	0.226436	0.00101171	0.0028119	0.00101171	hpAfrica1
67	CC42C	0.000206772	0.728259	0.265499	0.00160726	0.00100705	0.00100705	hpAfrica1
272	PZ5033_3A2	0.0024257	0.694798	0.237481	0.0432005	0.00802225	0.00142632	hpAfrica1
240	ne607	2.40098e-05	0.674899	0.289342	0.0154303	0.0104283	0.0034254	hpAfrica1
279	SA220A	0.0402109	0.615767	0.0711978	0.187748	0.0054256	0.00202704	hpAfrica1
209	KH21	0.00201935	0.528615	0.463865	0.00141981	0.00102012	0.00102012	hpAfrica1
284	SS1	2.8422e-05	0.00223012	0.989593	0.00202997	0.0032309	0.00223012	hpEurope
87	26695	8.7081e-06	0.00321169	0.989529	0.00181038	0.00241094	0.00281132	hpEurope
117	Rif1	1.17153e-05	0.00301564	0.989304	0.00141355	0.0032159	0.00261512	hpEurope
285	STT_1_1_12_Cm	2.85163e-05	0.00303023	0.988794	0.00182955	0.00323035	0.00263	hpEurope
118	Rif2	1.17965e-05	0.00301091	0.987721	0.00201121	0.0034108	0.00281097	hpEurope
58	B128	0.00080544	0.00440383	0.980568	0.00420392	0.00320437	0.00280455	hpEurope
95	B8	0.00100902	0.00360778	0.979143	0.00400759	0.00320797	0.00220845	hpEurope
202	KH13	0.00101963	0.00501738	0.977071	0.00101963	0.00341828	0.0106142	hpEurope
44	auseur_AS117	4.39633e-06	0.019588	0.973391	0.00200273	0.00160306	0.00140323	hpEurope
45	auseur_AS118	4.49804e-06	0.0201957	0.97298	0.00180371	0.00180371	0.00120398	hpEurope
1	04_042	0.0010003	0.00940197	0.968193	0.00520114	0.0116024	0.00260062	hpEurope
252	P51	0.00102499	0.00962326	0.96763	0.00582403	0.011023	0.00282463	hpEurope
30	ausabr_J29	0.00080266	0.00100257	0.962395	0.00240198	0.016396	0.00340156	hpEurope
314	NCTC11637	3.13984e-05	0.00103135	0.955782	0.00463116	0.00343122	0.00163132	hpEurope
227	KH8	0.00102109	0.00401635	0.953714	0.00261856	0.00301793	0.0335696	hpEurope
56	auseur_P189	0.000806048	0.00340749	0.949733	0.0218177	0.0126126	0.00120627	hpEurope
318	P_30	3.17983e-05	0.00283165	0.94958	0.0036316	0.00163171	0.00383159	hpEurope
133	A_27	0.00101299	0.00321232	0.946723	0.0150087	0.0240059	0.00801085	hpEurope
213	KH28	0.00481951	0.00202055	0.945871	0.0118169	0.00262033	0.0016207	hpEurope
219	KH38	0.00782053	0.00942025	0.943457	0.00462109	0.00462109	0.00542095	hpEurope
249	P149	2.4905e-05	0.0468343	0.941014	0.00222535	0.00142519	0.00142519	hpEurope
16	A_27	0.00100099	0.00240013	0.940625	0.0141929	0.0317821	0.0079967	hpEurope
57	B121	5.70202e-06	0.00100606	0.929735	0.0574261	0.00460733	0.0048074	hpEurope
49	auseur_B125	0.000204933	0.00100506	0.922153	0.00380551	0.0678158	0.00100506	hpEurope
10	207_99	0.00100099	0.0660005	0.920794	0.00220098	0.00200098	0.00100099	hpEurope
293	UK101	0.000229246	0.00102906	0.920614	0.0338214	0.00762751	0.00222878	hpEurope
50	auseur_P156	0.00100496	0.00220491	0.920368	0.0528029	0.0024049	0.00320487	hpEurope
41	auseur_AS112	4.09905e-06	0.00120382	0.912992	0.00540284	0.0108016	0.06039	hpEurope
94	B38	0.000608867	0.0809386	0.909613	0.00460537	0.00120834	0.00100852	hpEurope
319	H_28	0.00182997	0.037792	0.907874	0.00462702	0.00202976	0.00282891	hpEurope
5	173_00	5.00398e-07	0.0172142	0.904721	0.0122102	0.00140162	0.0202166	hpEurope
25	AS119	0.000802163	0.00100208	0.899625	0.00240149	0.0473826	0.00220158	hpEurope
82	FIN9624	0.000208353	0.00120909	0.899269	0.00581247	0.012017	0.00220982	hpEurope
22	AS110	0.00100178	0.10036	0.893029	0.0012017	0.00100178	0.00140161	hpEurope
51	auseur_P157	0.00100446	0.00100446	0.880641	0.00620113	0.0957437	0.00160407	hpEurope
103	HPAG1	0.00100981	0.0291962	0.876388	0.0435893	0.0351933	0.00240914	hpEurope
310	H_45	0.00102992	0.0168134	0.871518	0.0955309	0.00502573	0.00522552	hpEurope
65	CA26024	0.000605984	0.13709	0.853879	0.00220462	0.0014053	0.00100564	hpEurope
39	ausabr_p93	3.89988e-06	0.00400378	0.846777	0.0352028	0.030003	0.00340379	hpEurope
19	ABR_J10	1.89959e-06	0.00100168	0.84322	0.00120164	0.00480087	0.14857	hpEurope
193	J10	1.93009e-05	0.00101935	0.842658	0.00121936	0.00461951	0.149226	hpEurope
100	G27	0.00620702	0.121951	0.841606	0.00320846	0.0106049	0.00120942	hpEurope
37	ausabr_p88	0.000803516	0.0437936	0.841011	0.0187994	0.00940154	0.00100347	hpEurope
8	1846_05	0.00100079	0.1224	0.837395	0.0140007	0.0166007	0.00120079	hpEurope
88	29CaP	0.00100913	0.037021	0.834084	0.00100913	0.0656304	0.0012092	hpEurope
273	R32b	0.00182654	0.00542503	0.831279	0.106183	0.0284154	0.00702436	hpEurope
222	KH41	0.0010212	0.159466	0.829012	0.00202023	0.00182042	0.00142081	hpEurope
42	auseur_AS114	0.00100437	0.167832	0.81674	0.00520507	0.00280467	0.00160447	hpEurope
298	UMB_G1	0.000229837	0.0666406	0.813361	0.0294346	0.00283026	0.0018301	hpEurope
61	BM013A	0.00100625	0.0066071	0.809529	0.174833	0.00100625	0.00160634	hpEurope
62	BM013B	0.00100595	0.0076043	0.807205	0.176562	0.00100595	0.00140585	hpEurope
47	auseur_B122	4.70264e-06	0.00440718	0.803457	0.0242183	0.0860531	0.0016056	hpEurope
7	1786_05	0.00100009	0.180292	0.798317	0.00100009	0.00100009	0.00100009	hpEurope
24	AS113	2.39947e-06	0.00100218	0.792229	0.00900043	0.166166	0.0102002	hpEurope
195	J22	0.00101995	0.0134255	0.784568	0.00642235	0.188703	0.00242057	hpEurope
192	J099_	0.00101945	0.0138226	0.783612	0.00802118	0.187065	0.00261985	hpEurope
60	BM012B	6.00091e-06	0.00740713	0.781525	0.0186088	0.178633	0.00980749	hpEurope
311	X47	0.000831226	0.00123129	0.779949	0.141252	0.0146333	0.00123129	hpEurope
253	P58	0.00202408	0.00102468	0.779356	0.118754	0.0146165	0.00602167	hpEurope
201	KH12	0.00201937	0.132772	0.778939	0.00681764	0.0102164	0.0094167	hpEurope
244	NQ4110	0.0024249	0.183862	0.775383	0.00142469	0.0208287	0.00502543	hpEurope
206	KH19	0.00261807	0.152873	0.774873	0.0319897	0.00201865	0.00521557	hpEurope
55	auseur_P188	0.00100566	0.206238	0.773926	0.00680656	0.00120569	0.00280594	hpEurope
13	655_99	1.30025e-06	0.223844	0.770347	0.00100149	0.00140157	0.00140157	hpEurope
52	auseur_P181	0.000804684	0.176292	0.762316	0.0151955	0.00200391	0.00100456	hpEurope
113	oki422	1.12967e-05	0.00101101	0.76179	0.00201072	0.232144	0.00101101	hpEurope
14	7C	0.00180066	0.159736	0.75829	0.00280025	0.00160074	0.00240041	hpEurope
43	auseur_AS116	0.00100487	0.191112	0.754231	0.00120498	0.00540736	0.0376256	hpEurope
114	oki898	1.14012e-05	0.00101151	0.753093	0.00201162	0.240838	0.00101151	hpEurope
53	auseur_P185	0.000205168	0.059567	0.751523	0.1643	0.00200401	0.00220388	hpEurope
96	BM012A	9.60503e-06	0.044633	0.7462	0.00981474	0.194311	0.00301118	hpEurope
97	BM012S	9.70313e-06	0.0446241	0.74445	0.0118135	0.194072	0.00301067	hpEurope
212	KH27	0.00102082	0.171958	0.739148	0.00102082	0.00441957	0.00222038	hpEurope
23	AS111	2.30134e-06	0.0120093	0.738832	0.228135	0.00580568	0.00340428	hpEurope
54	auseur_P186	5.39977e-06	0.00100536	0.730974	0.00360524	0.248995	0.00280528	hpEurope
18	ABR_J07	1.80142e-06	0.00100259	0.728174	0.00220353	0.00160306	0.266411	hpEurope
190	J07	1.89971e-05	0.00101885	0.727108	0.00201869	0.00161875	0.266978	hpEurope
115	P12	0.00101141	0.267987	0.715746	0.00581097	0.00201131	0.00121139	hpEurope
98	ELS37	9.80315e-06	0.270697	0.710438	0.00141025	0.00101012	0.00101012	hpEurope
63	CA22337	6.29842e-06	0.275337	0.708829	0.00260565	0.0016059	0.00140595	hpEurope
68	CGIMSS2012	0.00100634	0.246295	0.708085	0.00420489	0.0022058	0.00160607	hpEurope
313	A038B	0.00103063	0.21729	0.688583	0.0342091	0.00282946	0.00542777	hpEurope
11	228_99	0.00100029	0.284971	0.685846	0.00239916	0.00100029	0.00100029	hpEurope
111	Oki112	0.00061129	0.00101141	0.685024	0.00281198	0.307307	0.00121148	hpEurope
241	NQ4053	2.41146e-05	0.166925	0.683239	0.097083	0.0036263	0.0242388	hpEurope
211	KH23	2.11007e-05	0.29703	0.682642	0.00542127	0.00162115	0.00162115	hpEurope
123	SJM180	0.000412095	0.288469	0.676475	0.0275985	0.0020113	0.0010118	hpEurope
110	oki102	1.0999e-05	0.00101091	0.670752	0.00361068	0.321383	0.00121089	hpEurope
305	P_23	0.00102922	0.320632	0.663605	0.00222773	0.00782077	0.00262723	hpEurope
127	UM037	0.00241197	0.296923	0.658614	0.0338025	0.00241197	0.00101239	hpEurope
217	KH35	0.00202094	0.350291	0.633185	0.00302057	0.0024208	0.00222087	hpEurope
207	KH2	0.00322081	0.173827	0.629642	0.110024	0.0158212	0.0394221	hpEurope
250	P180	2.5e-05	0.010425	0.618625	0.281825	0.033225	0.014825	hpEurope
107	Lit75	0.000611014	0.129878	0.607123	0.0600416	0.0982612	0.0146182	hpEurope
17	A45	1.70168e-06	0.00100269	0.602996	0.0624633	0.247045	0.00100269	hpEurope
223	KH42	0.00102212	0.389553	0.600515	0.0022219	0.00122208	0.00342169	hpEurope
315	HP87_P7	0.00103062	0.2718	0.58873	0.0501887	0.0755671	0.00282909	hpEurope
286	SU2	0.00302972	0.363964	0.579644	0.00102898	0.00102898	0.00102898	hpEurope
317	H_43	3.17046e-05	0.369886	0.576516	0.0148339	0.00863296	0.00603258	hpEurope
74	ETH31	0.00100694	0.374236	0.567347	0.00100694	0.00100694	0.00100694	hpEurope
242	NQ4076	0.00202381	0.410745	0.567114	0.00242373	0.00282365	0.001024	hpEurope
306	P_74	3.05925e-05	0.383537	0.566492	0.00223005	0.0398209	0.00402961	hpEurope
251	P184	0.00102428	0.00102428	0.563973	0.300185	0.0429907	0.00182364	hpEurope
108	NY40	0.00101132	0.156091	0.5639	0.00361266	0.259344	0.00241204	hpEurope
307	P_15	3.06802e-05	0.439347	0.553473	0.00182952	0.00182952	0.00142978	hpEurope
75	ETH39	0.00180667	0.414417	0.550554	0.00100704	0.00100704	0.00120694	hpEurope
308	P_15b	0.00103116	0.436585	0.546024	0.00203152	0.00203152	0.00603293	hpEurope
287	SV376_1	0.00502755	0.363745	0.542904	0.0026281	0.0608147	0.00102846	hpEurope
254	PeCan4	0.000225219	0.0345976	0.540391	0.0130149	0.360336	0.00102458	hpEurope
297	UM209	0.00103028	0.216752	0.537532	0.205345	0.00363174	0.0014305	hpEurope
104	Hup_P14	0.000610227	0.449683	0.536458	0.0028096	0.0028096	0.00200983	hpEurope
185	HUP_B14	0.000418605	0.450532	0.536154	0.00241911	0.00301926	0.00201901	hpEurope
208	KH20	0.00101941	0.462988	0.529098	0.00201804	0.00101941	0.00181832	hpEurope
105	J166	0.000810756	0.411541	0.509171	0.039623	0.0230178	0.0138149	hpEurope
243	NQ4099	0.00102451	0.298886	0.508129	0.00102451	0.183862	0.00142459	hpEurope
309	H_27	3.09109e-05	0.486403	0.504209	0.00163148	0.0048326	0.00123133	hpEurope
157	CHL_25	0.00101537	0.391488	0.493055	0.00181511	0.00221498	0.00721335	hpEurope
64	CA22362	0.00300685	0.129226	0.49148	0.00860768	0.279248	0.00100655	hpEurope
210	KH22	2.10301e-05	0.00102246	0.00162332	0.995046	0.00102246	0.00122275	hpAsia2
214	KH31	2.14135e-05	0.00202267	0.00162242	0.994046	0.00102204	0.00102204	hpAsia2
216	KH34	2.16179e-05	0.00102245	0.00422509	0.988639	0.0030241	0.00102245	hpAsia2
218	KH37	2.17788e-05	0.00102081	0.00201983	0.988459	0.00341847	0.00102081	hpAsia2
204	KH15	0.00102003	0.00102003	0.00102003	0.985462	0.00201967	0.00121996	hpAsia2
200	KH11	0.00101923	0.00101923	0.00361725	0.984871	0.0042168	0.00101923	hpAsia2
3	132	2.99939e-07	0.0019999	0.00359957	0.984601	0.00559917	0.00299969	hpAsia2
295	UM087	0.00102885	0.00102885	0.00262783	0.984403	0.0028277	0.00202821	hpAsia2
312	132A	3.1186e-05	0.00203029	0.00362957	0.983789	0.00562867	0.00302984	hpAsia2
220	KH39	2.19961e-05	0.00102182	0.00142175	0.983049	0.00142175	0.00822055	hpAsia2
215	KH32	2.15178e-05	0.00102235	0.00202318	0.978231	0.00182301	0.00322417	hpAsia2
263	PubMLST_605_Malaysia	2.63103e-05	0.00802943	0.00142686	0.96	0.0158325	0.00902982	hpAsia2
224	KH43	2.24184e-05	0.00102324	0.00822915	0.958809	0.0158354	0.00302488	hpAsia2
276	RE7006	0.00042742	0.00302633	0.001427	0.952827	0.0268163	0.00782431	hpAsia2
183	re06006	0.00121812	0.00561748	0.0334134	0.952279	0.00161806	0.00381774	hpAsia2
264	PubMLST_642_Philippines	0.00122565	0.00542309	0.0352049	0.950445	0.00142553	0.00422382	hpAsia2
226	KH7	0.00402348	0.0186267	0.0170263	0.936628	0.0134255	0.00402348	hpAsia2
80	FD535	8.00109e-06	0.00180825	0.0124097	0.926534	0.00280838	0.00140819	hpAsia2
294	UM084	0.00102895	0.003228	0.00142878	0.911833	0.00622669	0.00242834	hpAsia2
205	KH17	0.00062015	0.00361846	0.0092153	0.897115	0.0154118	0.00661677	hpAsia2
296	UM114	0.00102894	0.084176	0.0116222	0.889463	0.00162856	0.00102894	hpAsia2
260	PubMLST_515_South_Africa	0.00102497	0.108117	0.00222376	0.884335	0.00122477	0.00102497	hpAsia2
261	PubMLST_542_South_Africa	0.00102568	0.108382	0.00222519	0.884265	0.00102568	0.00102568	hpAsia2
283	SNT49	2.83162e-05	0.00202946	0.104288	0.883335	0.00102889	0.00102889	hpAsia2
259	PubMLST_413_India	2.58998e-05	0.00102589	0.0526255	0.87422	0.0144258	0.00122589	hpAsia2
225	KH45	0.00102232	0.122001	0.00682127	0.862067	0.00122228	0.00102232	hpAsia2
129	H1419	0.00101239	0.0188034	0.0313971	0.858181	0.0120069	0.055385	hpAsia2
199	KH10	1.99008e-05	0.00221999	0.050422	0.853655	0.0848234	0.00101994	hpAsia2
269	PubMLST_910_Thailand	0.00122541	0.0102145	0.0144094	0.850793	0.0605533	0.00402201	hpAsia2
81	FD703	0.00100803	0.000808048	0.155998	0.833154	0.00340788	0.001608	hpAsia2
186	India7	0.00101784	0.00261664	0.153504	0.817806	0.0212027	0.00181724	hpAsia2
229	L67	2.28958e-05	0.00102271	0.0144203	0.794077	0.18199	0.00102271	hpAsia2
231	L72	2.3105e-05	0.00102332	0.192064	0.793194	0.00222358	0.00102332	hpAsia2
268	PubMLST_780_Malaysia	0.00102596	0.00102596	0.100345	0.789784	0.043991	0.00162548	hpAsia2
221	KH4	0.00182178	0.0692099	0.0562122	0.784683	0.00442132	0.0128198	hpAsia2
203	KH14	2.0313e-05	0.00102095	0.214157	0.778317	0.00122108	0.00102095	hpAsia2
262	PubMLST_60_India	0.00042594	0.00822119	0.0256106	0.772955	0.159529	0.00102557	hpAsia2
267	PubMLST_754_Thailand	0.00162603	0.00202586	0.213938	0.772907	0.00202586	0.00122619	hpAsia2
79	FD423	0.000207887	0.0174068	0.189596	0.76376	0.00460761	0.00700746	hpAsia2
265	PubMLST_653_Philippines	0.00102608	0.00102608	0.00122599	0.733324	0.225134	0.0162198	hpAsia2
256	PubMLST_388_India	0.00202357	0.000824771	0.0120135	0.725896	0.242981	0.00102457	hpAsia2
258	PubMLST_400_India	0.000825465	0.00102538	0.0592017	0.700341	0.126574	0.00162514	hpAsia2
266	PubMLST_73_India	0.00102618	0.00102618	0.150165	0.69334	0.129773	0.00102618	hpAsia2
230	L7	0.000222959	0.00182266	0.00602189	0.596113	0.324763	0.00102281	hpAsia2
148	CHL_16	1.48071e-05	0.00101529	0.00101529	0.00101529	0.995694	0.00101529	hpEAsia
150	CHL_18	1.49892e-05	0.00101427	0.00101427	0.00101427	0.994899	0.00101427	hpEAsia
156	CHL_24	1.56012e-05	0.00101568	0.00161572	0.00101568	0.99329	0.00101568	hpEAsia
161	CHL_31	0.000215986	0.00101556	0.00201503	0.00101556	0.992891	0.00101556	hpEAsia
247	oki673	2.46951e-05	0.0010245	0.0010245	0.0010245	0.992629	0.00222426	hpEAsia
162	CHL_32	1.62109e-05	0.00101688	0.00101688	0.00241782	0.992482	0.00101688	hpEAsia
248	oki828	2.47703e-05	0.00102357	0.00102357	0.00102357	0.992036	0.00282142	hpEAsia
69	CPY6261	6.89824e-06	0.000806694	0.000806694	0.00280618	0.991954	0.00100664	hpEAsia
137	CHL_04	1.3693e-05	0.000813286	0.00101318	0.00101318	0.991908	0.00101318	hpEAsia
145	CHL_12	0.00101418	0.00101418	0.00121412	0.00201386	0.991701	0.00101418	hpEAsia
134	CHL_01	1.34012e-05	0.00101349	0.00101349	0.00201359	0.991505	0.000813475	hpEAsia
130	HLJHP193	1.2996e-05	0.00101269	0.00121263	0.00221233	0.990112	0.00141257	hpEAsia
152	CHL_20	0.00341547	0.000815264	0.00101528	0.00201536	0.989093	0.00101528	hpEAsia
151	CHL_19	1.51012e-05	0.000215117	0.00101518	0.00101518	0.988893	0.00401542	hpEAsia
246	oki154	2.46001e-05	0.0010246	0.0010246	0.0010246	0.987828	0.00702462	hpEAsia
70	CPY6311	0.00120645	0.00200609	0.00100654	0.00100654	0.986957	0.00100654	hpEAsia
109	OK310	1.0899e-05	0.00101081	0.0046105	0.00101081	0.986525	0.00481048	hpEAsia
15	98_10	1.50118e-06	0.000601974	0.00100229	0.00100229	0.986379	0.00100229	hpEAsia
165	CHL_36	0.00201543	0.00101596	0.00441415	0.00201543	0.984493	0.00141575	hpEAsia
178	CHL_52	0.0022166	0.00101725	0.00201671	0.00161692	0.984284	0.00121714	hpEAsia
166	CHL_37	0.00101626	0.00101626	0.00141613	0.00101626	0.984089	0.00101626	hpEAsia
126	UM032_1	1.25987e-05	0.000612538	0.00281232	0.00781181	0.983513	0.0010125	hpEAsia
179	CHL_54	1.79046e-05	0.00081811	0.00101816	0.00101816	0.98247	0.00161832	hpEAsia
289	TAI196	0.00102825	0.00102825	0.00222749	0.0104223	0.982209	0.00102825	hpEAsia
147	CHL_14	1.46983e-05	0.00141453	0.00161451	0.00221444	0.982099	0.00101458	hpEAsia
146	CHL_13	1.45954e-05	0.00101428	0.00301365	0.0022139	0.981704	0.00101428	hpEAsia
168	CHL_39	1.67877e-05	0.00101605	0.00101605	0.00121591	0.981096	0.00101605	hpEAsia
174	CHL_48	0.000617314	0.000817286	0.00101726	0.0014172	0.979481	0.00101726	hpEAsia
158	CHL_26	0.00281432	0.000815371	0.00101527	0.00101527	0.9791	0.00101527	hpEAsia
78	F57	0.000207704	0.00100733	0.00220678	0.00620493	0.974557	0.00180696	hpEAsia
139	CHL_06	0.00201207	0.000613341	0.00101298	0.00101298	0.972128	0.00341079	hpEAsia
92	83	9.19932e-06	0.00100913	0.00160908	0.00100913	0.971738	0.00100913	hpEAsia
131	HLJHP253	0.00101178	0.00101178	0.00101178	0.00221022	0.970946	0.00101178	hpEAsia
132	HLJHP256	0.000613135	0.00181301	0.00241295	0.00121307	0.970711	0.00101309	hpEAsia
171	CHL_44	1.71045e-05	0.00401816	0.003418	0.00101737	0.969872	0.00161753	hpEAsia
173	CHL_47	1.73011e-05	0.00101736	0.00521762	0.00941788	0.969477	0.00101736	hpEAsia
169	CHL_41	1.69079e-05	0.00101737	0.00141756	0.00161765	0.967867	0.00101737	hpEAsia
236	ML3	0.00622118	0.00242266	0.00582134	0.00262258	0.966248	0.0010232	hpEAsia
288	tai175	0.00482287	0.00102754	0.00122729	0.00102754	0.96624	0.00102754	hpEAsia
159	CHL_27	0.000814981	0.00201363	0.00101476	0.00341205	0.965927	0.0030125	hpEAsia
304	YN4_84	3.04048e-05	0.00103056	0.00943188	0.0196335	0.964782	0.00243078	hpEAsia
138	CHL_05	1.3793e-05	0.000613487	0.00561094	0.00141308	0.964322	0.00181287	hpEAsia
320	YN4_84	3.19982e-05	0.00103194	0.00963146	0.0194309	0.963778	0.00303183	hpEAsia
149	CHL_17	1.48982e-05	0.0170129	0.0180128	0.00261459	0.957501	0.00121476	hpEAsia
89	35A	8.89403e-06	0.00100822	0.00140795	0.00200755	0.956367	0.00160782	hpEAsia
302	XZ274	3.01927e-05	0.00102995	0.00182976	0.00362932	0.956199	0.00222966	hpEAsia
154	CHL_22	1.53889e-05	0.00101467	0.00101467	0.00101467	0.955924	0.00101467	hpEAsia
153	CHL_21	0.00161478	0.00101497	0.00381407	0.00141484	0.955307	0.0034142	hpEAsia
144	CHL_11	0.00101347	0.00101347	0.00101347	0.00101347	0.954341	0.00101347	hpEAsia
167	CHL_38	1.67111e-05	0.00101738	0.00101738	0.00221818	0.953652	0.00882258	hpEAsia
172	CHL_46	0.00101665	0.0024159	0.0238044	0.00821278	0.953105	0.00161633	hpEAsia
275	RE12001	0.00102707	0.00182673	0.0110229	0.0158209	0.952827	0.00342606	hpEAsia
170	CHL_42	1.69977e-05	0.00101686	0.00101686	0.00181675	0.951688	0.00101686	hpEAsia
235	ML2	0.00202272	0.000823181	0.0010231	0.0010231	0.950855	0.0010231	hpEAsia
290	Tw2Pa	0.00182931	0.00202934	0.00102917	0.00102917	0.947988	0.00262944	hpEAsia
301	wls_5_3	0.000229953	0.00102944	0.00142918	0.00242854	0.946823	0.00322803	hpEAsia
140	CHL_07	0.00101389	0.00321364	0.0332103	0.00201377	0.946308	0.00141384	hpEAsia
176	CHL_50	1.7601e-05	0.000417625	0.00101766	0.00101766	0.945874	0.00101766	hpEAsia
234	ML1	0.00202262	0.00122293	0.00202262	0.00182269	0.945457	0.00182269	hpEAsia
143	CHL_10	1.43012e-05	0.00081437	0.00101439	0.0058148	0.945095	0.00161444	hpEAsia
164	CHL_35	0.000416179	0.00141565	0.0028149	0.00241512	0.944914	0.00201533	hpEAsia
196	jphp6995	0.00101985	0.00101985	0.00101985	0.00282029	0.944049	0.0440303	hpEAsia
155	CHL_23	1.54826e-05	0.00101436	0.00101436	0.00201324	0.941158	0.00101436	hpEAsia
76	F16	7.60714e-06	0.00621344	0.00120874	0.00100855	0.940891	0.00220968	hpEAsia
128	UM066	0.00761811	0.00261462	0.00521644	0.0030149	0.939668	0.0234291	hpEAsia
112	oki128	0.000810965	0.0134073	0.00201062	0.00121085	0.934141	0.00201062	hpEAsia
245	OK113	0.00202289	0.00462082	0.0497849	0.0040213	0.932282	0.00102369	hpEAsia
175	CHL_49	1.75081e-05	0.00201843	0.00321898	0.00722082	0.932246	0.00381926	hpEAsia
73	DU15hpEastAsia	7.30103e-06	0.00220761	0.0114089	0.0516146	0.926538	0.00100744	hpEAsia
141	CHL_08	1.41069e-05	0.00101459	0.00281547	0.00321567	0.917861	0.00101459	hpEAsia
142	CHL_09	1.42069e-05	0.00101469	0.00381606	0.00481654	0.91566	0.00101469	hpEAsia
238	N2	2.37907e-05	0.0010234	0.00202301	0.00422215	0.912468	0.0010234	hpEAsia
189	inma52	1.88971e-05	0.00161866	0.00421826	0.0140168	0.905282	0.00801769	hpEAsia
233	M49	0.000623059	0.00282221	0.00442159	0.0102194	0.904274	0.013618	hpEAsia
99	F30	9.90318e-06	0.000610096	0.00361106	0.0214168	0.901699	0.00101022	hpEAsia
136	CHL_03	0.00201298	0.00101329	0.00621168	0.00821106	0.897736	0.00101329	hpEAsia
257	PubMLST_390_India	2.56896e-05	0.00102528	0.00282455	0.0985857	0.894463	0.00102528	hpEAsia
102	Hp238	0.00100931	0.0119996	0.00280772	0.0034072	0.894222	0.00180861	hpEAsia
228	L133	0.000222759	0.00102261	0.00302225	0.100604	0.89206	0.00102261	hpEAsia
281	Sat464	0.00302742	0.00322737	0.0286217	0.0550157	0.890028	0.00982589	hpEAsia
135	CHL_02	0.00301137	0.00101278	0.0511773	0.0431829	0.887985	0.00101278	hpEAsia
292	TwT1	0.000629179	0.00122916	0.00102917	0.00122916	0.886999	0.00402906	hpEAsia
91	52	0.00100782	0.0231796	0.0337661	0.0505448	0.883884	0.00200655	hpEAsia
188	inma50	0.000218942	0.00121959	0.00422154	0.0132274	0.875788	0.0086244	hpEAsia
20	Aklavik117	2.00077e-06	0.0106061	0.0582244	0.0184091	0.862133	0.00100238	hpEAsia
77	F32	7.70107e-06	0.00100784	0.119024	0.00980906	0.848925	0.00340817	hpEAsia
187	inma13	0.00101834	0.00101834	0.0262095	0.061997	0.837926	0.00121827	hpEAsia
282	Shi470	2.82106e-05	0.00202896	0.0420439	0.113271	0.834141	0.00122866	hpEAsia
120	Shi112	1.19988e-05	0.00201181	0.00741129	0.101602	0.830932	0.00221179	hpEAsia
90	51	9.00295e-06	9.00295e-06	0.0752337	0.0536266	0.829081	0.00541077	hpEAsia
300	v225d	0.00102955	0.00102955	0.00542761	0.0963876	0.826466	0.00102955	hpEAsia
160	CHL_29	1.60012e-05	0.000216016	0.069821	0.0822219	0.825875	0.00181613	hpEAsia
163	CHL_33	0.000815378	0.00101515	0.0217917	0.0673402	0.817093	0.00201402	hpEAsia
121	Shi169	0.00041206	0.001012	0.00221189	0.160197	0.811334	0.00121198	hpEAsia
299	V225	2.98928e-05	0.00102965	0.049618	0.111203	0.797439	0.00342908	hpEAsia
177	CHL_51	1.7701e-05	0.00281786	0.169828	0.00221783	0.790664	0.00121777	hpEAsia
291	Tw87Am	2.9099e-05	0.00102907	0.00202903	0.00522893	0.778404	0.003029	hpEAsia
321	YN1_91	0.00103163	0.00203117	0.167356	0.0564063	0.76988	0.00103163	hpEAsia
303	YN1_91	0.00102923	0.00202819	0.169653	0.054973	0.769228	0.00102923	hpEAsia
71	Cuz20	7.0996e-06	0.00200699	0.0122064	0.224194	0.758564	0.00100704	hpEAsia
184	HUI1692	0.000218324	0.00101805	0.00581638	0.206947	0.753357	0.00141791	hpEAsia
122	Shi417	1.22061e-05	0.000612508	0.00281361	0.253339	0.738383	0.00241341	hpEAsia
21	Aklavik86	2.10081e-06	0.00100248	0.0026031	0.187674	0.733883	0.00120256	hpEAsia
270	Puno120	0.00102637	0.00102637	0.0226131	0.148935	0.719784	0.001626	hpEAsia
271	Puno135	0.00102626	0.00102626	0.212054	0.00941941	0.693261	0.00142594	hpEAsia
27	ausabr_J12	2.70048e-06	2.70048e-06	0.000802843	0.00100288	0.00100288	0.997181	hpSahul
28	ausabr_J25	2.8005e-06	2.8005e-06	0.00100298	0.00100298	0.000802943	0.99718	hpSahul
26	AS26	2.59995e-06	2.59995e-06	0.00100258	0.00100258	0.00100258	0.996982	hpSahul
182	HPAS23	1.81974e-05	0.000218168	0.000818081	0.00101805	0.00101805	0.996873	hpSahul
29	ausabr_J27	2.89761e-06	0.00180142	0.00240092	0.00200125	0.00120191	0.990587	hpSahul
191	J095	0.00101894	0.00121891	0.00241873	0.00301864	0.00101894	0.984469	hpSahul
194	J156	1.94009e-05	0.00101945	0.00461961	0.00101945	0.00121945	0.981863	hpSahul
33	ausabr_P52	0.000403048	0.00100267	0.00100267	0.00100267	0.00140242	0.964399	hpSahul
40	ausabrJ05	4.00147e-06	0.00100437	0.00180466	0.00180466	0.00440562	0.962558	hpSahul
34	ausabr_P54	0.000203435	0.00120361	0.00320395	0.00320395	0.00200375	0.939166	hpSahul
35	ausabr_P55	3.4992e-06	0.00100327	0.248547	0.00200304	0.00460245	0.742234	hpSahul
119	Sahul64	0.000211922	0.00101201	0.254839	0.00181209	0.00401232	0.736089	hpSahul
32	ausabr_J33	0.00040319	0.0194027	0.340794	0.00420309	0.00320312	0.630787	hpSahul
255	PNG84A	0.00182476	0.00162484	0.0354112	0.0146196	0.363479	0.448444	hpSahul

## Sheet: hpEAsia subpopulation MLST
hpEAsia subpopulation analysis
Numbers	Strain ID	hspEastAsia	hspMaori	hspAmerind	Assigned population
25	CHL-01	0.995996	0.00200208	0.00200208	hspEastAsia
42	CHL-19	0.995392	0.00260391	0.00200397	hspEastAsia
52	CHL-32	0.995391	0.00260438	0.00200457	hspEastAsia
11	35A	0.994797	0.00320141	0.00200129	hspEastAsia
47	CHL-24	0.99459	0.00300526	0.00240515	hspEastAsia
51	CHL-31	0.99449	0.00310505	0.00240506	hspEastAsia
17	OK310	0.993597	0.00350133	0.0029014	hspEastAsia
14	83	0.993396	0.00450228	0.00210181	hspEastAsia
70	jphp6995	0.993087	0.00390653	0.00300664	hspEastAsia
58	CHL-39	0.991989	0.00410532	0.00390534	hspEastAsia
22	HLJHP193	0.991895	0.0032025	0.00490266	hspEastAsia
60	CHL-42	0.991888	0.00390593	0.00420592	hspEastAsia
13	52	0.991397	0.00300129	0.00560128	hspEastAsia
31	CHL-07	0.990997	0.00430177	0.00470165	hspEastAsia
61	CHL-44	0.990786	0.00460694	0.00460694	hspEastAsia
8	F16	0.990397	0.00590138	0.00370116	hspEastAsia
33	CHL-09	0.990296	0.00410203	0.00560156	hspEastAsia
39	CHL-16	0.990195	0.00700172	0.00280303	hspEastAsia
41	CHL-18	0.989894	0.00730255	0.0028035	hspEastAsia
38	CHL-14	0.988891	0.00750446	0.00360412	hspEastAsia
55	CHL-36	0.988491	0.00670405	0.00480446	hspEastAsia
1	98_10	0.987796	0.0090028	0.00320106	hspEastAsia
32	CHL-08	0.987788	0.00520575	0.00700664	hspEastAsia
40	CHL-17	0.987693	0.0080031	0.00430352	hspEastAsia
63	CHL-47	0.98709	0.00910431	0.00380547	hspEastAsia
23	HLJHP253	0.986994	0.0043027	0.00870311	hspEastAsia
5	CPY6311	0.9863	0.00430006	0.00939955	hspEastAsia
27	CHL-03	0.986196	0.0111015	0.00270241	hspEastAsia
92	YN4_84	0.985781	0.00500956	0.00920987	hspEastAsia
69	CHL-54	0.984888	0.00270657	0.0124054	hspEastAsia
90	XZ274	0.984887	0.0111054	0.00400769	hspEastAsia
37	CHL-13	0.980395	0.015602	0.00400326	hspEastAsia
87	TAI196	0.979683	0.00950845	0.0108084	hspEastAsia
4	CPY6261	0.978803	0.00609917	0.0150974	hspEastAsia
34	CHL-10	0.975896	0.00870244	0.0154017	hspEastAsia
44	CHL-21	0.974584	0.002105	0.0233111	hspEastAsia
64	CHL-48	0.971991	0.0149046	0.0131048	hspEastAsia
43	CHL-20	0.970492	0.025504	0.00400425	hspEastAsia
71	L133	0.968783	0.0279093	0.00330736	hspEastAsia
59	CHL-41	0.968286	0.013407	0.0183074	hspEastAsia
36	CHL-12	0.965093	0.0313033	0.00360356	hspEastAsia
45	CHL-22	0.964184	0.018608	0.0172077	hspEastAsia
21	UM066	0.960588	0.0353089	0.00410289	hspEastAsia
62	CHL-46	0.960396	0.00300554	0.0365982	hspEastAsia
54	CHL-35	0.959394	0.0309018	0.00970427	hspEastAsia
30	CHL-06	0.95699	0.0381065	0.00490345	hspEastAsia
74	ML2	0.956895	0.0362993	0.00680589	hspEastAsia
56	CHL-37	0.948905	0.0287965	0.0222985	hspEastAsia
57	CHL-38	0.94459	0.0512048	0.00420563	hspEastAsia
68	CHL-52	0.944276	0.0383137	0.0174099	hspEastAsia
29	CHL-05	0.936776	0.0055045	0.0577197	hspEastAsia
49	CHL-27	0.935478	0.0475137	0.0170081	hspEastAsia
48	CHL-26	0.934191	0.00970466	0.056104	hspEastAsia
75	ML3	0.919179	0.0252095	0.0556118	hspEastAsia
28	CHL-04	0.919111	0.0775866	0.00330211	hspEastAsia
65	CHL-49	0.91588	0.0267087	0.0574111	hspEastAsia
73	ML1	0.895977	0.0769133	0.0271094	hspEastAsia
67	CHL-51	0.889	0.0165047	0.0944954	hspEastAsia
9	F32	0.887353	0.0344146	0.078232	hspEastAsia
77	OK113	0.875212	0.0296011	0.0951865	hspEastAsia
26	CHL-02	0.854381	0.00210279	0.143516	hspEastAsia
24	HLJHP256	0.854296	0.00650235	0.139201	hspEastAsia
76	N2	0.853188	0.00840741	0.138404	hspEastAsia
66	CHL-50	0.84029	0.0215062	0.138204	hspEastAsia
7	DU15	0.814836	0.179664	0.00549959	hspEastAsia
10	F57	0.812036	0.114278	0.073686	hspEastAsia
15	F30	0.78292	0.00330116	0.213779	hspEastAsia
35	CHL-11	0.777795	0.0369031	0.185302	hspEastAsia
46	CHL-23	0.770071	0.217623	0.0123057	hspEastAsia
86	tai175	0.769189	0.224403	0.00640843	hspEastAsia
89	wls_5_3	0.767642	0.224248	0.00811031	hspEastAsia
80	oki828	0.737738	0.245151	0.017111	hspEastAsia
79	oki673	0.717147	0.263549	0.0193036	hspEastAsia
50	CHL-29	0.715194	0.0459043	0.238901	hspEastAsia
78	oki154	0.708191	0.277801	0.0140075	hspEastAsia
83	RE12001	0.704591	0.285101	0.010308	hspEastAsia
16	Hp238	0.671866	0.29853	0.0296044	hspEastAsia
91	YN1_91	0.649286	0.0375193	0.313195	hspEastAsia
12	51	0.639599	0.00320119	0.3572	hspEastAsia
53	CHL-33	0.566726	0.0460907	0.387183	hspEastAsia
105	9-M49	0.00201144	0.995877	0.00211149	hspMaori
72	M49	0.00220804	0.995684	0.002108	hspMaori
106	26-ne622	0.00251102	0.995478	0.00201094	hspMaori
124	1202-Tw9c	0.00271149	0.995477	0.00181179	hspMaori
97	990-NCMel38	0.00240939	0.995281	0.0023094	hspMaori
110	991-NCMel35	0.00281035	0.995179	0.00201053	hspMaori
111	992-NCPol34	0.00290984	0.99508	0.00201023	hspMaori
101	1429-NCMel39	0.00300971	0.99468	0.0023098	hspMaori
116	5-inma51	0.00341216	0.994476	0.00211195	hspMaori
98	1206-NCPol50	0.00221018	0.994179	0.00361042	hspMaori
123	997-Tw13	0.00301279	0.993974	0.00301279	hspMaori
96	8-inma54	0.00340848	0.993883	0.00270871	hspMaori
100	1167-NCMel44	0.00501085	0.992879	0.00211036	hspMaori
93	4-inma50	0.0047087	0.991982	0.00330888	hspMaori
115	1428-NCMel31	0.00411259	0.991575	0.00431265	hspMaori
113	1209-Tw3316	0.00631172	0.990577	0.00311151	hspMaori
109	1154-NCMel51	0.00661068	0.990079	0.00331079	hspMaori
117	977-Tw2958	0.00281132	0.990078	0.00711074	hspMaori
118	978-Tw2995	0.00281086	0.98958	0.00760925	hspMaori
127	1087-Tw3619	0.00771241	0.989175	0.00311258	hspMaori
95	7-inma53	0.00840842	0.988982	0.00260916	hspMaori
103	1148-Tw106Pa	0.00481063	0.986678	0.00851089	hspMaori
102	1137-Tw94Pa	0.00310979	0.984082	0.0128085	hspMaori
99	1052-TS2a	0.0109074	0.983984	0.00510873	hspMaori
114	1205-NCPol52	0.012311	0.983078	0.00461124	hspMaori
94	25-ne621	0.00370818	0.978188	0.0181035	hspMaori
108	938-Tw3392	0.0367986	0.956193	0.00700847	hspMaori
104	1067-Tw99Pa	0.0597026	0.936388	0.00390989	hspMaori
107	960-TS1a	0.0327097	0.933381	0.0339096	hspMaori
121	1152-NCMel55	0.0613221	0.888958	0.0497202	hspMaori
112	1160-Tw7c	0.102128	0.887659	0.0102129	hspMaori
120	1165-Tw78Am	0.134794	0.859895	0.00531128	hspMaori
122	906-re06051	0.165723	0.809664	0.0246138	hspMaori
128	1086-Tw41A	0.194105	0.802582	0.00331267	hspMaori
119	12-ne604	0.194705	0.800583	0.00471173	hspMaori
126	849-re04001	0.237004	0.743285	0.0197119	hspMaori
125	637-jpti552	0.305001	0.688587	0.00641226	hspMaori
133	377-ALA7	0.00281206	0.00201241	0.995176	hspAmerind
132	240-ALA2	0.00281253	0.00201272	0.995175	hspAmerind
129	233-inma14	0.00331244	0.00201262	0.994675	hspAmerind
20	Shi417	0.00240151	0.00300138	0.994597	hspAmerind
6	Cuz20	0.00300059	0.00300059	0.993999	hspAmerind
130	234-inma15	0.00511127	0.00201232	0.992876	hspAmerind
138	375-inma12	0.00571413	0.00301398	0.991272	hspAmerind
137	231-inma10	0.00591346	0.00301358	0.991073	hspAmerind
139	376-inma13	0.00641235	0.00301317	0.990574	hspAmerind
3	Aklavik86	0.0050013	0.00540138	0.989597	hspAmerind
144	246-ALA15	0.00551361	0.00661345	0.987873	hspAmerind
131	232-inma11	0.0158141	0.00251325	0.981673	hspAmerind
143	717-pe9040	0.00671401	0.0146137	0.978672	hspAmerind
81	Puno120	0.00730792	0.0167077	0.975984	hspAmerind
85	Shi470	0.0159033	0.010705	0.973392	hspAmerind
135	242-ALA4	0.0130143	0.0136143	0.973371	hspAmerind
147	238-ALA10	0.0308226	0.00341557	0.965762	hspAmerind
88	v225d	0.00410828	0.0322047	0.963687	hspAmerind
146	244-ALA9	0.035613	0.00841423	0.955973	hspAmerind
148	259-HUI1681	0.0295105	0.0212117	0.949278	hspAmerind
134	265-V225	0.0206146	0.0386157	0.94077	hspAmerind
141	262-HUI1769	0.0325127	0.0367125	0.930775	hspAmerind
145	239-ALA11	0.111132	0.00521532	0.883653	hspAmerind
18	Shi112	0.0548125	0.0743163	0.870871	hspAmerind
149	241-ALA3	0.0226139	0.10891	0.868476	hspAmerind
2	Aklavik117	0.10201	0.0337036	0.864286	hspAmerind
140	261-HUI1764	0.0669313	0.0747333	0.858335	hspAmerind
19	Shi169	0.0474921	0.124776	0.827732	hspAmerind
142	243-ALA5	0.117321	0.066718	0.815961	hspAmerind
84	Sat464	0.120017	0.0713137	0.808669	hspAmerind
82	Puno135	0.0784984	0.120293	0.801208	hspAmerind
136	260-HUI1692	0.160259	0.0670907	0.77265	hspAmerind
