# Supplementary material for: East-Asian Helicobacter pylori strains synthesize heptan-deficient lipopolysaccharide
Source: PLoS Genet. 2019 Nov 20;15(11):e1008497. doi: 10.1371/journal.pgen.1008497 (PMC6892558; doi:10.1371/journal.pgen.1008497)
Supplement: S3 Table — (XLS) [file pgen.1008497.s009.xls]

## Sheet: Legend
Colours
HP_1191		Full size CDS
HPHPH45_0102		Unrelated to present study. Used for syteny checks only
HP_0208b		Partial CDS
36_00737		CDS presenting a large deletion as compared to the CDS of reference strain
BIZ48_07685		CDS fused to neighbour
D		CDS absent
		Probable sequencing gap
		Probable F/S associated to phase variation
		Contig boundary
		Synteny break

## Sheet: S3 Table
26695	G27	P12	Lithuania75	1786-05	H-45	P-23	P-74	H-28	HP87P7	SS1	NQ4076	NQ4099	HUP-B14	CHL-25	1846-05	STT-1-1-12-Cm	UM209	NCTC11637	X47-2AL	HPAG1	B8	B128	B38	ELS37	SJM180	BM012A	BM012S	BM013A	BM013B	BM012B	J166	207-99	228-99	655-99	173-00	R32b	R038b	P-30	H-43	A-27	oki898	Pecan4	7C	29CaP	UMB_G1	NQ4053	NQ4110	SV376_1	UM037
hpEurope	hpEurope	hpEurope	hpEurope	hpEurope	hpEurope	hpEurope	hpEurope	hpEurope	hpEurope	hpEurope	hpEurope	hpEurope	hpEurope	hpEurope	hpEurope	hpEurope	hpEurope	hpEurope	hpEurope	hpEurope	hpEurope	hpEurope	hpEurope	hpEurope	hpEurope	hpEurope	hpEurope	hpEurope	hpEurope	hpEurope	hpEurope	hpEurope	hpEurope	hpEurope	hpEurope	hpEurope	hpEurope	hpEurope	hpEurope	hpEurope	hpEurope	hpEurope	hpEurope	hpEurope	hpEurope	hpEurope	hpEurope	hpEurope	hpEurope
Europe	Europe	Europe	Europe	Europe	North America	North America	North America	North America	Europe	Australia	South America	South America	Europe	East Asia	Europe	Europe	?	Australia	North America	Europe	North America	North America	Europe	Europe	South America	Australia	Australia	Australia	Australia	Australia	North America	Europe	Europe	Europe	Europe	North America	North America	North America	North America	North America	East Asia	South America	North America	North America	North America	South America	South America	South America	Southeast Asia
UK	Italy	Germany	Lithuania	Portugal	USA	USA	USA	USA	Germany	Australia	Colombia	Colombia	Spain	China	Portugal	Germany	?	Australia	USA	Sweden	USA	USA	France	El Salvador	Peru	Australia	Australia	Australia	Australia	Australia	USA	Portugal	Portugal	Portugal	Portugal	Canada	Canada	USA	USA	USA	Japan	Peru	Mexico	Mexico	Canada	Colombia	Colombia	Colombia	Malaysia
AE000511.1	CP001173.1	CP001217.1	CP002334.1	CM003130.1	AKOQ01.1.gbff.gz	AKPR01.1.gbff.gz	AKPX01.1.gbff.gz	AKOI01.1.gbff.gz	CBRJ01.1.fsa_nt.gz	AZBP01.1.gbff.gz	AKNX01.1.gbff.gz	AKNU01.1.gbff.gz	CP003486.1	this work	JSXV01.1.gbff.gz	FLPX01.1.fsa_nt.gz	LFKF01.1.gbff.gz	AIHX01.1.gbff.gz	AWNG01.1.gbff.gz	CP000241.1	FN598874.1	ABSY01.1.gbff.gz	FM991728.1	CP002953.1	CP002073.1	CP006888.1	CP006889.1	CP007604.1	CP007606.1	CP007605.1	CP007603.1	JSXU01.1.gbff.gz	CM003127.1	JSXB01.1.gbff.gz	CM003128.1	AMOS01.1.gbff.gz	AMOV01.1.gbff.gz	AKPU01.1.gbff.gz	AKOO01.1.gbff.gz	AKOW01.1.gbff.gz	CP006827.1	CP002074	CP012905	CP012907.1	AOTV01.1.gbff.gz	AKNV01.1.gbff.gz	AKNZ01.1.gbff.gz	MTWR01.1.gbff.gz	AUSI01.1.gbff.gz
HP_0092	HPG27_85	HPP12_0095	HPLT_00500	HPY1786_02885	HPHPH45_1683	HPHPP23_0244	HPHPP74_0325	HPHPH28_0200	HP87P7_273	X568_07055	HPNQ4076_1319	HPNQ4099_0196	HPB14_00450	25_00995	HPY1846_05125	BAX16_MM_1465	ACM24_01760	HP17_00811	N871_06550	HPAG1_0093	HPB8_1473	HPB128_1g8	HELPY_0090	HPELS_00480	HPSJM_00525	U063_0436	U064_0437	EG63_00490	EG64_00495	EG66_02325	EG65_00505	HPY207_07490	HPY228_00015	HPY655_02740	HPY173_07720	OUG_1047	HPHPH28_0200	HPHPP30_0358	HPHPH43_0068	HPHPA27_0048	HPOKI898_00760	HPPC_00470	APV63_00455	OA23_00485	A607_0326	HPNQ4053_0180	HPNQ4110_0277	BZK24_07825	K750_09405
HP_0093	HPG27_86a			HPY1786_02880	HPHPH45_1684		HPHPP74_0326			X568_07050	HPNQ4076_1318		HPB14_00450a	25_00994	HPY1846_05130	BAX16_MM_1464	ACM24_01755	HP17_00816	N871_06550a			HPB128_1g7		HPELS_00480a	HPSJM_00525a					EG66_02330		HPY207_07495	HPY228_00010	HPY655_02735	HPY173_07715	OUG_1046		HPHPP30_0359			HPOKI898_06805a	HPPC_RS_00475			A607_0327	HPNQ4053_0181	HPNQ4110_0278		K750_10295
HP_0094	HPG27_86	HPP12_0096	HPLT_00505	HPY1786_03755	HPHPH45_1685	HPHPP23_0245	HPHPP74_0327	HPHPH28_0201	HP87P7_272	X568_07045	HPNQ4076_1317	HPNQ4099_0197	HPB14_00450b	25_00993	HPY1846_05080	BAX16_MM_317	ACM24_05065	HP17_00825	N871_06555	HPAG1_0094	HPB8_1472	HPB128_1g6	HELPY_0091	HPELS_00480b	HPSJM_00525b	U063_0437	U064_0438	EG63_00495	EG64_00500	EG66_02335	EG65_00510	HPY207_00115	HPY228_04190	HPY655_06595	HPY173_05810	OUG_1045	OUM_0172	HPHPP30_0360	HPHPH43_0069	HPHPA27_0049	HPOKI898_06805b	HPPC_RS_00480	APV63_00465	OA23_00495	A607_0328	HPNQ4053_0182	HPNQ4110_0279	BZK24_07830	K750_10300
HP_0095	HPG27_87	HPP12_0097	HPLT_00510	HPY1786_03760	HPHPH45_1686	HPHPP23_0246	HPHPP74_0328	HPHPH28_0202	HP87P7_271	X568_07040	HPNQ4076_1316	HPNQ4099_0198	HPB14_00465	25_00992	HPY1846_05075	BAX16_MM_316	ACM24_05070	HP17_00830	N871_06560	HPAG1_0095	HPB8_1471	HPB128_1g5	HELPY_0092	HPELS_00495	HPSJM_00540	U063_0438	U064_0439	EG63_00500	EG64_00505	EG66_02340	EG65_00515	HPY207_00120	HPY228_04195	HPY655_06600	HPY173_05815	OUG_1044	OUM_0173	HPHPP30_0361	HPHPH43_0070	HPHPA27_0050	HPOKI898_00770	HPPC_00485	APV63_00470	OA23_00500	A607_0329	HPNQ4053_0183	HPNQ4110_0280	BZK24_07835	K750_09415
HP_0378	HPG27_1019	HPP12_1043	HPLT_05325	HPY1786_05720	HPHPH45_0433	HPHPP23_0419	HPHPP74_0690	HPHPH28_1345	HP87P7_638	X568_05135	HPNQ4076_0162	HPNQ4099_1262	HPB14_05020	25_01469	HPY1846_02365	BAX16_MM_1325	ACM24_03120	HP17_00526	N871_06190	HPAG1_1014	HPB8_426	HPB128_1g5a	HELPY_1047	HPELS_01310	HPSJM_05300	U063_1388	U064_1393	EG63_05160	EG64_05165	EG66_07280	EG65_05730	HPY207_04100	HPY228_04870	HPY655_07555	HPY173_03965	OUG_1143	OUM_0612	HPHPP30_0440	HPHPH43_0446	HPHPA27_1054	HPOKI898_05655	HPPC_05225	APV63_05065	OA23_05230	A607_0829	HPNQ4053_1167	HPNQ4110_1555	BZK24_01870	K750_06955
HP_0379	HPG27_1018	HPP12_1042	HPLT_05320	HPY1786_04320a	HPHPH45_0432a	HPHPP23_0419a	HPHPP74_0689		HP87P7_637a	X568_05130	HPNQ4076_0163	HPNQ4099_1261	HPB14_05015	25_00704a	HPY1846_02365b	BAX16_MM_1326	ACM24_03115	HP17_00531	N871_08310a	HPAG1_1013	HPB8_427	HPB128_22g2	HELPY_1046	HPELS_01315	HPSJM_05295a	U063_1387	U064_1392	EG63_05160a	EG64_05160a	EG66_07275	EG65_05725	HPY207_04100a	HPY228_04865	HPY655_07550	HPY173_03965a	OUG_1144	OUM_0613	HPHPP30_0439	HPHPH43_0447	HPHPA27_1053	HPOKI898_05650a	HPPC_05220	APV63_05060	OA23_05225	A607_0828	HPNQ4053_1166a	HPNQ4110_1554a	BZK24_01875	K750_06950a
																																											APV63_05065a
																																															HPNQ4110_1554
				HPY1786_00405	HPHPH45_0432	HPHPP23_0420		HPHPH28_0589	HP87P7_637	X568_01530	HPNQ4076_0164			25_01112	HPY1846_07665a	BAX16_MM_1031		HP17_074737a	N871_08310		HPB8_428			HPELS_01320	HPSJM_05295			EG63_05155	EG64_05160b			HPY207_01125a	HPY228_00065a	HPY655_05730a	HPY173_02925			HPHPP30_0438			HPOKI898_05650		APV63_05065b		A607_0827	HPNQ4053_1166	HPNQ4110_1553	BZK24_02830	K750_06950
HP_0380	HPG27_1017	HPP12_1041	HPLT_05315	HPY1786_00410	HPHPH45_0431	HPHPP23_0421	HPHPP74_0688	HPHPH28_0590	HP87P7_636	X568_01535	HPNQ4076_0165	HPNQ4099_0899	HPB14_05010	25_01113	HPY1846_07665	BAX16_MM_1032	ACM24_03110	HP17_07437	N871_03570	HPAG1_1012	HPB8_429	HPB128_142g1	HELPY_1045	HPELS_01325	HPSJM_05290	U063_1386	U064_1391	EG63_05150	EG64_05155	EG66_07270	EG65_05720	HPY207_01125	HPY228_00060	HPY655_05730	HPY173_02930	OUG_1145	OUM_0614	HPHPP30_0437	HPHPH43_0448	HPHPA27_1052	HPOKI898_05645	HPPC_05215	APV63_05055	OA23_05220	A607_0826	HPNQ4053_1165	HPNQ4110_1552	BZK24_02825	K750_06945
HP_0650	HPG27_612	HPP12_0663	HPLT_03245	HPY1786_02865	HPHPH45_0706	HPHPP23_1033	HPHPP74_1313	HPHPH28_0771	HP87P7_1046	X568_03430	HPNQ4076_0727	HPNQ4099_0844	HPB14_03420	25_00705	HPY1846_07595	BAX16_MM_229	ACM24_04730	HP17_05315	N871_07960	HPAG1_0635	HPB8_852	HPB128_187g1	HELPY_0721	HPELS_03285	HPSJM_03310	U063_0954	U064_0958	EG63_03095	EG64_03095	EG66_05060	EG65_03750	HPY207_01765	HPY228_02340	HPY655_03875	HPY173_02185	OUG_0423	OUM_0806	HPHPP30_1273	HPHPH43_0686	HPHPA27_0640	HPOKI898_03760	HPPC_03540	APV63_03435	OA23_03505	A607_1323	HPNQ4053_0614	HPNQ4110_0808	BZK24_08285	K750_05565
			HPLT_03250	HPY1786_02865a		HPHPP23_1034			HP87P7_1045	X568_03435		HPNQ4099_0845		25_00704	HPY1846_07590	BAX16_MM_229a	ACM24_04725	HP17_05310		HPAG1_0636	HPB8_853					U063_0955b		EG63_3100	EG64_03100b	EG66_05065		HPY207_01765a	HPY228_02345	HPY655_03875a	HPY173_02180	OUG_0424	OUM_0807			HPHPA27_0641		HPPC_03535	APV63_03430b	OA23_03500	A607_1324		HPNQ4110_0809	BZK24_08295
																		HP17_07087																									APV63_03430				HPNQ4110_0809b
																																HPY207_01130a

HP_0651	HPG27_613	HPP12_0664	HPLT_03245a	HPY1786_06825b	HPHPH45_0707	HPHPP23_1035	HPHPP74_1314	HPHPH28_0772	HP87P7_1045a	X568_03440	HPNQ4076_0728	HPNQ4099_0900	HPB14_03415	25_00341b	HPY1846_07590	BAX16_MM_463	ACM24_01080	HP17_06147		HPAG1_0636a	HPB8_854	D	HELPY_0720	HPELS_03280	HPSJM_03315	U063_0955a	U064_0959	EG63_03100a	EG64_03100a	EG66_05065a	EG65_03745	HPY207_01130b	HPY228_04635	HPY655_06125	HPY173_00925a	OUG_0424b	OUM_0807a	HPHPP30_1274	HPHPH43_0687	HPHPA27_0642	HPOKI898_03755	HPPC_03530	APV63_03430a	OA23_03500a	A607_1324a	HPNQ4053_0615	HPNQ4110_0808a	BZK24_03000a	K750_05570
HP_0652	HPG27_614	HPP12_0665	HPLT_03260	HPY1786_06825	HPHPH45_0708	HPHPP23_1036	HPHPP74_1315	HPHPH28_0773	HP87P7_1044	X568_03445	HPNQ4076_0729	HPNQ4099_0901	HPB14_03410	25_00341	HPY1846_07585	BAX16_MM_462	ACM24_01085	HP17_06152	N871_00395	HPAG1_0637	HPB8_855	HPB128_156g30	HELPY_0719	HPELS_03275	HPSJM_03320	U063_0956	U064_0960	EG63_03105	EG64_03105	EG66_05075	EG65_03740	HPY207_01130	HPY228_04640	HPY655_06120	HPY173_00925	OUG_0425	OUM_0808	HPHPP30_1275	HPHPH43_0688	HPHPA27_0643	HPOKI898_03750	HPPC_03525	APV63_03425	OA23_03495	A607_1325	HPNQ4053_0616	HPNQ4110_0810	BZK24_03005	K750_05575
HP_0653	HPG27_615	HPP12_0666	HPLT_03265	HPY1786_06830	HPHPH45_0709	HPHPP23_1037	HPHPP74_1316	HPHPH28_0774	HP87P7_1043	X568_03450	HPNQ4076_0730	HPNQ4099_0902	HPB14_03405	25_00340	HPY1846_07580	BAX16_MM_461	ACM24_01090	HP17_06157	N871_00390	HPAG1_0638	HPB8_856	HPB128_156g29	HELPY_0718	HPELS_03270	HPSJM_03325	U063_0957	U064_0961	EG63_03110	EG64_03110	EG66_05080	EG65_03735	HPY207_01135	HPY228_04645	HPY655_06115	HPY173_00920	OUG_0426	OUM_0809	HPHPP30_1276	HPHPH43_0689	HPHPA27_0644	HPOKI898_03745	HPPC_03520	APV63_03420	OA23_03490	A607_1326	HPNQ4053_0617	HPNQ4110_0811	BZK24_03000	K750_05580
1	1	4	1	2	1	2	2	4	1	1	4	4	3 + 4	3?	1	1	5	1	5?	3+4	hyb. 4::3	4?	1	3+4	3+4	1	1	5	5	1	3+4	5	5?	5	2	1	3	2 + 4	1 + 4D + ?	3+4	3+4	1	2	5	2	1	2	4	3+4
HP_1104	HPG27_1045	HPP12_1069	HPLT_05465	HPY1786_05870	HPHPH45_0464	HPHPP23_0389	HPHPP74_0721	HPHPH28_1374	HP87P7_665	X568_01490	HPNQ4076_0133	HPNQ4099_1293	HPB14_05160	25_01440	HPY1846_02215	BAX16_MM_1363	ACM24_03265	HP17_00370	N871_07725	HPAG1_1042	HPB8_400	HPB128_159g1	HELPY_1073	HPELS_01160	HPSJM_05450	U063_1420	U064_1425	EG63_05305	EG64_05310	EG66_07435	EG65_05880	HPY207_03955	HPY228_05015	HPY655_07700	HPY173_03820	OUG_1110	OUM_0581	HPHPP30_0469	HPHPH43_0416	HPHPA27_1084	HPOKI898_05805	HPPC_05360	APV63_05210	OA23_05375	A607_0858	HPNQ4053_1196	HPNQ4110_1585	BZK24_01725	K750_07115
HP_1105	HPG27_1046	D	HPLT_05475	D	HPHPH45_0465	D	D	D	HP87P7_666	X568_01485	D	D	D	D	HPY1846_02210	BAX16_MM_1364	D	HP17_00365	D	D	D	D	HELPY_1074	D	D	U063_1421	U064_1426	D	D	EG66_07440	D	D	D	D	D	OUG_1109	D	D	HPHPH43_0415	D	D	HPPC_05365	D	D	D	HPNQ4053_1197	D	D	D
			HPLT_03275b
D	D	D	D	HPY1786_05875	D	HPHPP23_0388	HPHPP74_0722	D	D	D	D	D	D	D	D	D	D	D	D	D	D	D	D	D	D	D	D	D	D	D	D	D	D	D	HPY173_03815	D	D	HPHPP30_0470		D	D	D	APV63_05215	D	A607_0859	D	HPNQ4110_1586	D	D
														25_01439
D	D	D	D	D	D	D	D	D	D	D	D	D	HPB14_05165		D	D	D	D	D	HPAG1_1043	HPB8_399	D	D	HPELS_01155	HPSJM_05455	D	D	D	D	D	EG65_05885	D	D	D	D	D	OUM_0580	D		HPHPA27_1085	HPOKI898_05810	D	D	D	D	D	D	D	K750_07120

D	D	HPP12_1070	D	D	D	D	D	HPHPH28_1375	D	D	HPNQ4076_0132	HPNQ4099_1294	HPB14_05170	D	D	D	D	D	D	HPAG1_1044	HPB8_399	HPB128_159g1a	D	HPELS_01150	HPSJM_05465	D	D	D	D	D	EG65_05890	D	D	D	D	D	D	HPHPP30_0472		HPHPA27_1086	HPOKI898_05815	D	D	D	D	D	D	BZK24_01720	K750_07125


																																	HPY228_05020						HPHPH43_1280
D	D	D	D	D	D	D	D	D	D	D	D	D	D	25_01527a	D	D	ACM24_03270	D	N871_08125	D	D		D	D	D	D	D	EG63_05310	EG64_05315	D	D	HPY207_03950	D	HPY655_07705	D	D	D	D	HPHPH43_1281	D	D	D	D	OA23_05380	D	D	D	D	D
HP_1106	HPG27_1048	HPP12_1071	HPLT_05485	HPY1786_05880	HPHPH45_0467	HPHPP23_0387	HPHPP74_0723	HPHPH28_1378	HP87P7_667	X568_01480	HPNQ4076_0131	HPNQ4099_1295	HPB14_05175	25_01527	HPY1846_02205	BAX16_MM_1365	ACM24_00950	HP17_00360	N871_08135	HPAG1_1045	HPB8_398	HPB128_23g1	HELPY_1075	HPELS_01140	HPSJM_05470	U063_1422	U064_1427	EG63_05320	EG64_05325	EG66_07450	EG65_05900	HPY207_03945	HPY228_03715	HPY655_07710	HPY173_03810	OUG_1107	OUM_0579	HPHPP30_0474	HPHPH43_1282	HPHPA27_1087	HPOKI898_05825	HPPC_05375	APV63_05220	OA23_05385	A607_0861	HPNQ4053_1199	HPNQ4110_1588	BZK24_01715	K750_07130
HP_1107	HPG27_1049	HPP12_1072	HPLT_05490	HPY1786_05885	HPHPH45_0468	HPHPP23_0387a	HPHPP74_0724	HPHPH28_1379	HP87P7_668	X568_01475	HPNQ4076_0130	HPNQ4099_1296	HPB14_05180	25_01526	HPY1846_02200	BAX16_MM_1366	ACM24_00945	HP17_00355	N871_08140	HPAG1_1046	HPB8_397	HPB128_23g2	HELPY_1076	HPELS_01135	HPSJM_05475	U063_1423	U064_1428	EG63_05325	EG64_05330	EG66_07455	EG65_05905	HPY207_03940	HPY228_03720	HPY655_07715	HPY173_03805	OUG_1106	OUM_0578	HPHPP30_0475	HPHPH43_1283	HPHPA27_1088	HPOKI898_05830	HPPC_05380	APV63_05225	OA23_05390	A607_0862	HPNQ4053_1200	HPNQ4110_1590	BZK24_01710	K750_07135
HP_0825	HPG27_784	HPP12_0832	HPLT_04175	HPY1786_07770	HPHPH45_0891	HPHPP23_1216	HPHPP74_1483	HPHPH28_0955	HP87P7_1223	X568_04310	HPNQ4076_0909	HPNQ4099_1082	HPB14_02535	25_00037	HPY1846_02740	BAX16_MM_747	ACM24_05485	HP17_08616	N871_01505	HPAG1_0811	HPB8_1034	HPB128_180g15	HELPY_0531	HPELS_02390	HPSJM_04180	U063_1129	U064_1133	EG63_03955	EG64_03960	EG66_05970	EG65_02680	HPY207_04260	HPY228_00570	HPY655_02945	HPY173_01680	OUG_0601	OUM_0980	HPHPP30_1453	HPHPH43_0867	HPHPA27_0817	HPOKI898_02910	HPPC_04175	APV63_02575	OA23_02665	A607_1503	HPNQ4053_0791	HPNQ4110_0985	BZK24_07380	K750_04810
HP_0826	HPG27_785	HPP12_0833	HPLT_04180	HPY1786_00385	HPHPH45_0893	HPHPP23_1218	HPHPP74_1485	HPHPH28_0957	HP87P7_1222	X568_04315	HPNQ4076_0911	HPNQ4099_1084	HPB14_02530	25_00038	HPY1846_02735	BAX16_MM_748	ACM24_05480	HP17_08611	N871_01510	HPAG1_0812	HPB8_1035	HPB128_180g16	HELPY_0529	HPELS_02385	HPSJM_04195	U063_1130	U064_1134	EG63_03965	EG64_03970	EG66_05975	EG65_02675	HPY207_04255	HPY228_00780	HPY655_05855	HPY173_01685	OUG_0602	OUM_0982	HPHPP30_1454	HPHPH43_0868	HPHPA27_0819	HPOKI898_02900	HPPC_04180	APV63_02570	OA23_02660b	A607_1505	HPNQ4053_0793	HPNQ4110_0986	BZK24_07375	K750_04805
						HPHPP23_1219																										HPY207_04255b												OA23_02660a			HPNQ4110_0987
HP_0827	HPG27_786	HPP12_0834	HPLT_04185	HPY1786_00380	HPHPH45_0894	HPHPP23_1220	HPHPP74_1486	HPHPH28_0958	HP87P7_1221	X568_04320	HPNQ4076_0912	HPNQ4099_1085	HPB14_02525	25_00039	HPY1846_02730	BAX16_MM_749	ACM24_05475	HP17_06072	N871_01515	HPAG1_0813	HPB8_1036	HPB128_180g17	HELPY_0528	HPELS_02380	HPSJM_04200	U063_1131	U064_1135	EG63_03970	EG64_03975	EG66_05980	EG65_02670	HPY207_04250	HPY228_00785	HPY655_05850	HPY173_01690	OUG_0603	OUM_0983	HPHPP30_1455	HPHPH43_0869	HPHPA27_0820	HPOKI898_02895	HPPC_04185	APV63_02565	OA23_02655	A607_1506	HPNQ4053_0794	HPNQ4110_0988	BZK24_07370	K750_04800
8	9	3	9	5	9	2	6	9	9	n2-c3	3d	11	11	12	?	8	2	?	?	12	11	12	9	12	12	3	3	1	1	3	12	?	?	?	?	9	1	16	2	9	13	9	1	5	7	3	4	?	11
HP_0618	HPG27_578	HPP12_0627	HPLT_03070	HPY1786_02690	HPHPH45_0673	HPHPP23_1000	HPHPP74_1279	HPHPH28_0740	HP87P7_1079	X568_03265	HPNQ4076_0692	HPNQ4099_0809	HPB14_03585	25_00739	HPY1846_01500	BAX16_MM_197	ACM24_04890	HP17_05495	N871_00405	HPAG1_0599	HPB8_816	HPB128_187g39	HELPY_0754	HPELS_03475	HPSJM_03130	U063_0922	U064_0926	EG63_02925	EG64_02925	EG66_04895	EG65_03935	HPY207_02755	HPY228_05880	HPY655_03685	HPY173_07690	OUG_0392	OUM_0773	HPHPP30_1239	HPHPH43_0651	HPHPA27_0605	HPOKI898_03925	HPPC_03115	APV63_03600	OA23_03675	A607_1285	HPNQ4053_0582	HPNQ4110_0773	BZK24_06785	K750_05385
D	D	D	D	D	D	D	D	D	D	D	D	HPNQ4099_0810	HPB14_03580	25_00738	D	D	D	HP17_05490	D	HPAG1_0600	HPB8_817	HPB128_187g38	D	HPELS_03470	HPSJM_03135	D	D	D	D	D	EG65_03930	HPY207_02750	HPY228_05875	HPY655_03680	HPY173_07685	D	D	D	D	D	HPOKI898_03920	D	D	D	D	D	D	BZK24_06785a	K750_05390
																		D														D	D	D	D													D

HP_0619a	D	D	D	HPY1786_02695	D	HPHPP23_1001	HPHPP74_1280	D	D	X568_03270	D	D	D	D	HPY1846_01505	BAX16_MM_198	ACM24_04885	D	N871_00400	D	D	D	D	D	D	D	D	EG63_02930	EG64_02930	D	D		D	D	D	D	OUM_0774	D	HPHPH43_0652	D	D	D	APV63_03590	OA23_03670	A607_1286	D	HPNQ4110_0774	D	D
D							HPHPP74_1281																									HPY207_07540						HPHPP30_1241							A607_1287		HPNQ4110_0775
											HPNQ4076_0693
											HPNQ4076_0694
D	HPG27_579	HPP12_0628	HPLT_03075	HPY1786_02700	HPHPH45_0674	D	D	HPHPH28_0741	HP87P7_1078	X568_03270	HPNQ4076_0695	HPNQ4099_0811	HPB14_03575	25_00737			D	D		HPAG1_0601	HPB8_818	HPB128_187g37	HELPY_0753	HPELS_03465	HPSJM_03140	U063_0923	U064_0927	EG63_02935	EG64_02935	EG66_04900	EG65_03925	D	D	HPY655_04030	D	OUG_0393	OUM_0775	HPHPP30_1240	D	HPHPA27_0606	D	HPPC_03120	APV63_03595	OA23_03665	A607_1288	HPNQ4053_0583	HPNQ4110_0776	D	K750_5395

HP_0619b	HPG27_580		HPLT_03080	HPY1786_02705	HPHPH45_0675			HPHPH28_0742	HP87P7_1077					25_00736	HPY1846_04660	BAX16_MM_199		HP17_05485b	N871_08120	HPAG1_0602		HPB128_187g36	HELPY_0752	HPELS_03460	HPSJM_03145						EG65_03920	HPY207_01610	HPY228_02185		HPY173_02245	OUG_0394		D		HPHPA27_0607		HPPC_03125		OA23_03660	A607_1289			BZK24_06230


HP_0620	HPG27_581	HPP12_0629	HPLT_03085	HPY1786_02710	HPHPH45_0676	HPHPP23_1002	HPHPP74_1282	HPHPH28_0743	HP87P7_1076	X568_03275	HPNQ4076_0696	HPNQ4099_0812	HPB14_03570	25_00735	HPY1846_04665	BAX16_MM_200	ACM24_04880	HP17_05480	N871_08115	HPAG1_0603	HPB8_819	HPB128_187g35	HELPY_0751	HPELS_03455	HPSJM_03150	U063_0924	U064_0928	EG63_02940	EG64_02940	EG66_04905	EG65_03915	HPY207_01615	HPY228_02190	HPY655_04025	HPY173_02250	OUG_0395	OUM_0776	HPHPP30_1242	HPHPH43_0655	HPHPA27_0608	HPOKI898_03915	HPPC_03130	APV63_03585	OA23_03655	A607_1290	HPNQ4053_0584	HPNQ4110_0777	BZK24_06235	K750_05400
HP_1577	HPG27_1514	HPP12_1568	HPLT_08145	HPY1786_05265	HPHPH45_1560	HPHPP23_0131	HPHPP74_0207	HPHPH28_0067	HP87P7_379	X568_07680	HPNQ4076_1427	HPNQ4099_0085	HPB14_07685	25_01097	HPY1846_05770	BAX16_MM_849	ACM24_02270	HP17_04501	N871_02305	HPAG1_1526	HPB8_1640	HPB128_155g45	HELPY_1580	HPELS_08225	HPSJM_08150	U063_1616	U064_1620	EG63_08110	EG64_08115	EG66_08470	EG65_08255	HPY207_06965	HPY228_06635	HPY655_02090	HPY173_01690a	OUG_0174	OUM_0060	HPHPP30_0245	HPHPH43_1588	HPHPA27_1603	HPOKI898_08105	HPPC_08055	APV63_07675	OA23_08020	A607_0215	HPNQ4053_0061	HPNQ4110_0169	BZK24_02345	K750_00240
										X568_07675																							HPY228_06640b														HPNQ4110_0170b
HP_1578	HPG27_1515	HPP12_1569	HPLT_08150	D	HPHPH45_1561	D	D	HPHPH28_0068	HP87P7_378	X568_07670	HPNQ4076_1426	HPNQ4099_0086	D	D	HPY1846_05765	BAX16_MM_850	D	HP17_04506	D	D	D	D	HELPY_1582	D	D	U063_1617	U064_1621	D	D	EG66_08475	D	D	HPY228_06640	D	D	OUG_0175	D	D	D	HPHPA27_1604	D	HPPC_08060	D	D	D	HPNQ4053_0062	HPNQ4110_0170	BZK24_02340	D
HP_1579	HPG27_1516	HPP12_1570	HPLT_08155	HPY1786_05270	HPHPH45_1562	HPHPP23_0132	HPHPP74_0208	HPHPH28_0069	HP87P7_377	X568_07665	HPNQ4076_1425	HPNQ4099_0087	HPB14_07690	25_01096	HPY1846_05760	BAX16_MM_851	ACM24_02265	HP17_04511	N871_02310	HPAG1_1527	HPB8_1639	HPB128_155g46	HELPY_1583	HPELS_08230	HPSJM_08155	U063_1618	U064_1622	EG63_08115	EG64_08120	EG66_08480	EG65_08260	HPY207_06970	HPY228_06645	HPY655_02085	HPY173_04610	OUG_0176	OUM_0062	HPHPP30_0246	HPHPH43_1589	HPHPA27_1605	HPOKI898_08110	HPPC_08065	APV63_07680	OA23_08025	A607_0216	HPNQ4053_0063	HPNQ4110_0171	BZK24_02335	K750_00235
HP_1282	HPG27_1228	HPP12_1248	HPLT_06440	HPY1786_06110	HPHPH45_1215	HPHPP23_1699	HPHPP74_0476	HPHPH28_1463	HP87P7_693	X568_00320	HPNQ4076_1238	HPNQ4099_1490	HPB14_06135	25_00648	HPY1846_02120	BAX16_MM_357	ACM24_03790	HP17_01423	N871_00235	HPAG1_1230	HPB8_198	HPB128_132g44	HELPY_1259	HPELS_06660	HPSJM_06430	U063_0324	U064_0325	EG63_06315	EG64_06320	EG66_01720	EG65_06915	HPY207_00595	HPY228_04455	HPY655_01240	HPY173_00590	OUG_1552	OUM_1404	HPHPP30_0668	HPHPH43_0269	HPHPA27_1288	HPOKI898_06805	HPPC_06305	APV63_06155	OA23_06310	A607_1057	HPNQ4053_1398	HPNQ4110_1380	BZK24_01270	K750_02010
																							HELPY_1330																HPHPH43_1339
D	HPG27_1230	D	D	HPY1786_06475	HPHPH45_1218	HPHPP23_1627	HPHPP74_0550	D	HP87P7_695	D	HPNQ4076_1241	HPNQ4099_1493	D	D	HPY1846_02130	D	ACM24_00500	HP17_01433	N871_04210	D	D	D	HELPY_1335	D	D	D	D	D	D	D	D	HPY207_04110	HPY228_06180	HPY655_06405	HPY173_07600	D	OUM_1478	HPHPP30_0742	HPHPH43_1340	D	D	HPPC_06740	APV63_06520	OA23_06310d	A607_1129	HPNQ4053_1401	HPNQ4110_1451	BZK24_06350	D
									HP87P7_696			HPNQ4099_1494																					HPY228_06180a									D		OA23_06860c				BZK24_06350b
HP_1283	HPG27_1235	HPP12_1249	HPLT_06445	HPY1786_06485	HPHPH45_1225	HPHPP23_1625	HPHPP74_0552	HPHPH28_1464	HP87P7_700	X568_00310	HPNQ4076_1245	HPNQ4099_1498	D	D	HPY1846_02145	BAX16_MM_358	ACM24_00490	HP17_01458	N871_04215	D	D	D	HELPY_1338	D	D	U063_0323	U064_0324	EG63_06670	EG64_06675	EG66_01715	D	HPY207_04120	HPY228_06190	HPY655_06395	HPY173_07590	OUG_1553	OUM_1479	HPHPP30_0744	HPHPH43_1342	HPHPA27_1289	D	HPPC_06750	APV63_06530	OA23_06860b	A607_1131	HPNQ4053_1407	HPNQ4110_1453	BZK24_06370	D
																																												OA23_06860a
HP_1284	HPG27_1236	HPP12_1250	HPLT_06450	HPY1786_06115	HPHPH45_1226	HPHPP23_1697	HPHPP74_0478	HPHPH28_1465	HP87P7_701	X568_00305	HPNQ4076_1246	HPNQ4099_1499	HPB14_06130	25_00647	HPY1846_02150	BAX16_MM_359	ACM24_03795	HP17_01463	N871_00240	HPAG1_1229	HPB8_197	HPB128_132g46	HELPY_1260	HPELS_06665	HPSJM_06435	U063_0322	U064_0323	EG63_06320	EG64_06325	EG66_01710	EG65_06920	HPY207_00600	HPY228_04450	HPY655_01235	HPY173_00585	OUG_1554	OUM_1405	HPHPP30_0670	HPHPH43_0267	HPHPA27_1290	HPOKI898_06810	HPPC_06310	APV63_06160	OA23_06315	A607_1059	HPNQ4053_1408	HPNQ4110_1382	BZK24_06375	K750_02015
HP_0158	HPG27_145	HPP12_0157	HPLT_00830	HPY1786_04070	HPHPH45_0053	HPHPP23_0327	HPHPP74_0781	HPHPH28_0422	HP87P7_978	X568_06325	HPNQ4076_0060	HPNQ4099_0264	HPB14_00765	25_00933	HPY1846_04770	BAX16_MM_68	ACM24_00185	HP17_00215	N871_04810	HPAG1_0156	HPB8_1407	HPB128_3g38	HELPY_0162	HPELS_00805	HPSJM_00860	U063_0497	U064_0498	EG63_00820	EG64_00825	EG66_02660	EG65_00845	HPY207_01955	HPY228_01885	HPY655_06925	HPY173_05120	OUG_0976	OUM_0239	HPHPP30_0823	HPHPH43_0134	HPHPA27_0146	HPOKI898_01100	HPPC_00805	APV63_00790	OA23_00885	A607_0395	HPNQ4053_0247	HPNQ4110_0358	BZK24_04255	K750_09580
HP_0159	HPG27_146	HPP12_0158	HPLT_00835	HPY1786_04075	HPHPH45_0054	HPHPP23_0328	HPHPP74_0780	HPHPH28_0423	HP87P7_979	X568_06320	HPNQ4076_0061	HPNQ4099_0265	HPB14_00770	25_00932	HPY1846_04765	BAX16_MM_67	ACM24_00180	HP17_00220	N871_04815	HPAG1_0157	HPB8_1406	HPB128_3g39	HELPY_0163	HPELS_00810	HPSJM_00865	U063_0498	U064_0499	EG63_00825	EG64_00830	EG66_02665	EG65_00850	HPY207_01960	HPY228_01890	HPY655_06930	HPY173_05125	OUG_0975	OUM_0240	HPHPP30_0824	HPHPH43_0135	HPHPA27_0147	HPOKI898_01105	HPPC_00810	APV63_00795	OA23_00890	A607_0396	HPNQ4053_0248	HPNQ4110_0359	BZK24_04250	K750_07745
HP_0160	HPG27_147	HPP12_0159	HPLT_00840	HPY1786_04080	HPHPH45_0055	HPHPP23_0329	HPHPP74_0779	HPHPH28_0424	HP87P7_980	X568_06315	HPNQ4076_0062	HPNQ4099_0266	HPB14_00775	25_00931	HPY1846_04760	BAX16_MM_66	ACM24_00175	HP17_00225	N871_04820	HPAG1_0158	HPB8_1405	HPB128_3g40	HELPY_0164	HPELS_00815	HPSJM_00870	U063_0499	U064_0500	EG63_00830	EG64_00835	EG66_02670	EG65_00855	HPY207_01965	HPY228_01895	HPY655_06935	HPY173_05130	OUG_0974	OUM_0241	HPHPP30_0825	HPHPH43_0136	HPHPA27_0148	HPOKI898_01110	HPPC_00815	APV63_00800	OA23_00895	A607_0397	HPNQ4053_0249	HPNQ4110_0360	BZK24_04245	K750_07740
HP_0478	HPG27_436	HPP12_0488	HPLT_02350	HPY1786_07905	HPHPH45_0362	HPHPP23_0387b	HPHPP74_1166	HPHPH28_1025	HP87P7_1380	X568_04560	HPNQ4076_0547	HPNQ4099_0666	HPB14_02220	25_00368	HPY1846_04585	BAX16_MM_1540	ACM24_05020	HP17_07184	N871_05660	HPAG1_0455	HPB8_1103	HPB128_193g2	HELPY_0462	HPELS_04465a	HPSJM_02395	U063_1194	U064_1198	EG63_02375	EG64_02375	EG66_06275	EG65_02350	HPY207_04865	HPY228_00915	HPY655_04045	HPY173_03300	OUG_0666	OUM_0552	HPHPP30_1128	HPHPH43_0539	HPHPA27_0464	HPOKI898_02585	HPPC_02300	APV63_02275	OA23_02370	A607_1172	HPNQ4053_0459	HPNQ4110_0661	BZK24_05910	K750_03855
HP_0479	HPG27_437	HPP12_0489	HPLT_02350	HPY1786_07900a	HPHPH45_0362	HPHPP23_0387b	HPHPP74_1166	HPHPH28_1024	HP87P7_1379	X568_04555	HPNQ4076_0548	HPNQ4099_0667	HPB14_02225	25_00367	HPY1846_04590	BAX16_MM_1539	ACM24_05025	HP17_07179	N871_05665	HPAG1_0456	HPB8_1103	HPB128_193g2	HELPY_0463	HPELS_04465	HPSJM_02400	U063_1193	U064_1197	EG63_02380	EG64_02380	EG66_06270	EG65_02355	HPY207_04870	HPY228_00920	HPY655_04050	HPY173_03305	OUG_0665	OUM_0553	HPHPP30_1129	HPHPH43_0540	HPHPA27_0464	HPOKI898_02590	HPPC_02305	APV63_02280	OA23_02375	A607_1173	HPNQ4053_0459	HPNQ4110_0662	BZK24_05905	K750_03860
				HPY1786_07900b
HP_0480	HPG27_438	HPP12_0490	HPLT_02355	HPY1786_07895	HPHPH45_0363	HPHPP23_0888	HPHPP74_1167	HPHPH28_1023	HP87P7_1378	X568_04550	HPNQ4076_0549	HPNQ4099_0668	HPB14_02230	25_00366	HPY1846_04595	BAX16_MM_1538	ACM24_05030	HP17_07174	N871_05670	HPAG1_0457	HPB8_1102	HPB128_193g3	HELPY_0464	HPELS_04460	HPSJM_02405	U063_1192	U064_1196	EG63_02385	EG64_02385	EG66_06265	EG65_02360	HPY207_04875	HPY228_00925	HPY655_04055	HPY173_03310	OUG_0664	OUM_0554	HPHPP30_1130	HPHPH43_0541	HPHPA27_0465	HPOKI898_02595	HPPC_02310	APV63_02285	OA23_02380	A607_1174	HPNQ4053_0460	HPNQ4110_0663	BZK24_05900	K750_03865
HP_0101	HPG27_93	HPP12_0103	HPLT_00545	HPY1786_03790	HPHPH45_1692	HPHPP23_0253	HPHPP74_0334	HPHPH28_0208	HP87P7_265	X568_07010	HPNQ4076_1309	HPNQ4099_0206	HPB14_00495	25_00986	HPY1846_05045	BAX16_MM_310	ACM24_05100	HP17_00860	N871_06230	HPAG1_0101	HPB8_1464	HPB128_197g2	HELPY_0099	HPELS_00520a	HPSJM_00570	U063_0444	U064_0445	EG63_00530	EG64_00535	EG66_02375	EG65_00545	HPY207_00150	HPY228_04225	HPY655_06630	HPY173_05845	OUG_1037	OUM_0179	HPHPP30_0367	HPHPH43_0077	HPHPA27_0056	HPOKI898_00810	HPPC_00515	APV63_00500	OA23_00530	A607_0335	HPNQ4053_0189	HPNQ4110_0286	BZK24_07865	K750_09450
																						HPB128_197g3
HP_0102	HPG27_94	HPP12_0104	HPLT_00550	HPY1786_03795	HPHPH45_1693	HPHPP23_0254	HPHPP74_0335	HPHPH28_0209	HP87P7_264	X568_07005	HPNQ4076_1308	HPNQ4099_0207	HPB14_00500	25_00985	HPY1846_05040	BAX16_MM_309	ACM24_05105	HP17_00865	N871_06235	HPAG1_0102	HPB8_1463	HPB128_197g4	HELPY_0100	HPELS_00535	HPSJM_00575	U063_0445	U064_0446	EG63_00535	EG64_00540	EG66_02380	EG65_00550	HPY207_00155	HPY228_04230	HPY655_06635	HPY173_05850	OUG_1036	OUM_0180	HPHPP30_0368	HPHPH43_0078	HPHPA27_0057	HPOKI898_00815	HPPC_00520	APV63_00505	OA23_00535	A607_0336	HPNQ4053_0190	HPNQ4110_0287	BZK24_07870	K750_10305
HP_0103	HPG27_95	HPP12_0105	HPLT_00555	HPY1786_03800	HPHPH45_1694	HPHPP23_0255	HPHPP74_0336	HPHPH28_0210	HP87P7_263	X568_07000	HPNQ4076_1307	HPNQ4099_0208	HPB14_00505	25_00984	HPY1846_05035	BAX16_MM_308	ACM24_05090	HP17_00870	N871_06240	HPAG1_0103	HPB8_1462	HPB128_197g5	HELPY_0101	HPELS_00540	HPSJM_00580	U063_0446	U064_0447	EG63_00540	EG64_00545	EG66_02385	EG65_00565	HPY207_00150c	HPY228_04235	HPY655_06620	HPY173_05850a	OUG_1035	OUM_0181	HPHPP30_0369	HPHPH43_0079	HPHPA27_0058	HPOKI898_00820	HPPC_00525	APV63_00510	OA23_00540	A607_0337	HPNQ4053_0191	HPNQ4110_0288	BZK24_07875	K750_09460
HP_1580	HPG27_1517	HPP12_1571	HPLT_08160	HPY1786_05275	HPHPH45_1563	HPHPP23_0133	HPHPP74_0209	HPHPH28_0070	HP87P7_376	X568_07660	HPNQ4076_1424	HPNQ4099_0088	HPB14_07695	25_01095	HPY1846_05755	BAX16_MM_852	ACM24_02260	HP17_04521	N871_02315	HPAG1_1528	HPB8_1638a	HPB128_155g47	HELPY_1584	HPELS_08235	HPSJM_08160	U063_1619	U064_1623	EG63_08120	EG64_08125	EG66_08485	EG65_08265	HPY207_06975	HPY228_06650	HPY655_02080	HPY173_04605	OUG_0177	OUM_0063	HPHPP30_0247	HPHPH43_1590	HPHPA27_1606	HPOKI898_08115	HPPC_08070	APV63_07685	OA23_08030	A607_0217	HPNQ4053_0064	HPNQ4110_0172	BZK24_02330	K750_00230
																		HP17_04526a				HPB128_155g48
HP_1581	HPG27_1518	HPP12_1572	HPLT_08165	HPY1786_05280	HPHPH45_1564	HPHPP23_0134	HPHPP74_0210	HPHPH28_0071	HP87P7_375	X568_07655	HPNQ4076_1423	HPNQ4099_0089	HPB14_07700	25_01094	HPY1846_05750	BAX16_MM_853	ACM24_02255	HP17_04526	N871_02320	HPAG1_1529	HPB8_1638	HPB128_155g49	HELPY_1585	HPELS_08240	HPSJM_08165	U063_1620	U064_1624	EG63_08125	EG64_08130	EG66_08490	EG65_08270	HPY207_06980	HPY228_06655	HPY655_02075	HPY173_04600	OUG_0178	OUM_0064	HPHPP30_0248	HPHPH43_1591	HPHPA27_1607	HPOKI898_08120	HPPC_08075	APV63_07690	OA23_08035	A607_0218	HPNQ4053_0065	HPNQ4110_0173	BZK24_02325	K750_00225
HP_1582	HPG27_1519	HPP12_1573	HPLT_08170	HPY1786_05285	HPHPH45_1565	HPHPP23_0135	HPHPP74_0211	HPHPH28_0073	HP87P7_374	X568_07650	HPNQ4076_1422	HPNQ4099_0090	HPB14_07705	25_01093	HPY1846_05745	BAX16_MM_854	ACM24_02250	HP17_04536	N871_02325	HPAG1_1530	HPB8_1635	HPB128_155g50	HELPY_1586	HPELS_08245	HPSJM_08170	U063_1621	U064_1625	EG63_08130	EG64_08135	EG66_08495	EG65_08275	HPY207_06985	HPY228_06660	HPY655_02070	HPY173_04595	OUG_0179	OUM_0065	HPHPP30_0249	HPHPH43_1592	HPHPA27_1608	HPOKI898_08125	HPPC_08080	APV63_07695	OA23_08040	A607_0219	HPNQ4053_0066	HPNQ4110_0174	BZK24_02320	K750_00220
HP_1038	HPG27_390	HPP12_0406	HPLT_02110	HPY1786_00840	HPHPH45_0313	HPHPP23_0837	HPHPP74_1117	HPHPH28_1075	HP87P7_203	X568_04825	HPNQ4076_0498	HPNQ4099_0617	HPB14_02000	25_00415	HPY1846_01780	BAX16_MM_890	ACM24_06480	HP17_02312	N871_05320	HPAG1_0409	HPB8_1156	HPB128_21g197	HELPY_0415	HPELS_04695	HPSJM_02165	U063_1242	U064_1247	EG63_02130	EG64_02130	EG66_06525	EG65_02100	HPY207_06520	HPY228_07555	HPY655_00450	HPY173_07270	OUG_0716	OUM_0500	HPHPP30_1080	HPHPH43_1236	HPHPA27_0416	HPOKI898_02355	HPPC_02065	APV63_02050	OA23_02145	A607_0652	HPNQ4053_1015	HPNQ4110_0613	BZK24_00170	K750_03615
																						HPB128_21g196c
																						HPB128_21g196b
HP_1039	HPG27_389	HPP12_0405	HPLT_02105	HPY1786_00845	HPHPH45_0312	HPHPP23_0836	HPHPP74_1116	HPHPH28_1076	HP87P7_202	X568_04830	HPNQ4076_0497	HPNQ4099_0616	HPB14_01995	25_00416	HPY1846_01775	BAX16_MM_891	ACM24_06485	HP17_02307	N871_05325	HPAG1_0408	HPB8_1157	HPB128_21g196a	HELPY_0414	HPELS_04700	HPSJM_02160	U063_1243	U064_1248	EG63_02120	EG64_02120	EG66_06530	EG65_02095	HPY207_06515	HPY228_07560	HPY655_00455	HPY173_07275	OUG_0717	OUM_0499	HPHPP30_1079	HPHPH43_1235	HPHPA27_0415	HPOKI898_02350	HPPC_02060	APV63_02045	OA23_02140	A607_0651	HPNQ4053_1016	HPNQ4110_0612	BZK24_00165	K750_03610
HP_1040	HPG27_388	HPP12_0404	HPLT_02100	HPY1786_00850	HPHPH45_0311	HPHPP23_0835	HPHPP74_1115	HPHPH28_1077	HP87P7_201	X568_04835	HPNQ4076_0496	HPNQ4099_0615	HPB14_01990	25_00417	HPY1846_01770	BAX16_MM_892	ACM24_06490	HP17_02302	N871_05330	HPAG1_0407	HPB8_1158	HPB128_21g195	HELPY_0413	HPELS_04705	HPSJM_02155	U063_1244	U064_1249	EG63_02115	EG64_02115	EG66_06535	EG65_02090	HPY207_06510	HPY228_07565	HPY655_00460	HPY173_07280	OUG_0718	OUM_0498	HPHPP30_1078	HPHPH43_1234	HPHPA27_0414	HPOKI898_02345	HPPC_02055	APV63_02040	OA23_02135	A607_0650	HPNQ4053_1017	HPNQ4110_0611	BZK24_00160	K750_03605
HP_1415	HPG27_1338	HPP12_1387	HPLT_07000	HPY1786_04870	HPHPH45_1372	HPHPP23_1430	HPHPP74_0010	HPHPH28_0136	HP87P7_1505	X568_01245	HPNQ4076_1531	HPNQ4099_0400	HPB14_06765	25_01476	HPY1846_07930	BAX16_MM_1376	ACM24_02735	HP17_07797	N871_07850	HPAG1_1341	HPB8_1572	HPB128_14g4	HELPY_1383	HPELS_07250	HPSJM_07160	U063_0102	U064_0102	EG63_06905	EG64_06910	EG66_00550	EG65_05255	HPY207_00380	HPY228_05500	HPY655_03065	HPY173_03140	OUG_0243	OUM_1523	HPHPP30_0008	HPHPH43_1396	HPHPA27_1404	HPOKI898_00300	HPPC_06875	APV63_06750	OA23_07060	A607_0010	HPNQ4053_1662	HPNQ4110_1195	BZK24_05375	K750_01395
HP_1416	HPG27_1339	HPP12_1388	HPLT_07005	HPY1786_04865	HPHPH45_1373	HPHPP23_1431	HPHPP74_0011	HPHPH28_0135	HP87P7_1506	X568_01240	HPNQ4076_1532	HPNQ4099_0399	HPB14_06770	25_01477	HPY1846_07935	BAX16_MM_1377	ACM24_02740	HP17_07792	N871_07855	HPAG1_1342	HPB8_1573	HPB128_14g2	HELPY_1384	HPELS_07255	HPSJM_07165	U063_0103	U064_0103	EG63_06910	EG64_06915	EG66_00555	EG65_05260	HPY207_00375	HPY228_05495	HPY655_03070	HPY173_03145	OUG_0242	OUM_1524	HPHPP30_0009	HPHPH43_1397	HPHPA27_1405	HPOKI898_00295	HPPC_06880	APV63_06755	OA23_07065	A607_0011	HPNQ4053_1661	HPNQ4110_1196	BZK24_05370	K750_01390
					_				HP87P7_1507													HPB128_14g2b
HP_1418	HPG27_1341	HPP12_1391	HPLT_07025	HPY1786_04850	HPHPH45_1376	HPHPP23_1435	HPHPP74_0015	HPHPH28_1537	HP87P7_1510	X568_01225	HPNQ4076_1534	HPNQ4099_0397	HPB14_06785	25_01480	HPY1846_07945	BAX16_MM_1380	ACM24_02750	HP17_07777	N871_07865	HPAG1_1344	HPB8_126	HPB128_16g68	HELPY_1387	HPELS_07285	HPSJM_07180	U063_0253	U064_0254	EG63_06925	EG64_06930	EG66_01365	EG65_07265	HPY207_00360	HPY228_05480	HPY655_03085	HPY173_03160	OUG_1623	OUM_1527	HPHPP30_0012	HPHPH43_1400	HPHPA27_1408	HPOKI898_07155	HPPC_06900	APV63_06770	OA23_07080	A607_0014	HPNQ4053_1657	HPNQ4110_1199	BZK24_02215	K750_01375
HP_0804	HPG27_760	HPP12_0810	HPLT_04060	HPY1786_07555	HPHPH45_0869	HPHPP23_1194	HPHPP74_1461	HPHPH28_0931	HP87P7_1244	X568_04200	HPNQ4076_0887	HPNQ4099_1060	HPB14_02650	25_00014	HPY1846_02545	BAX16_MM_726	ACM24_05595	HP17_08606	N871_01380	HPAG1_0789	HPB8_1012	HPB128_152g16	HELPY_0555	HPELS_02500	HPSJM_04070	U063_1108	U064_1112	EG63_03835	EG64_03840	EG66_05855	EG65_02795	HPY207_04370	HPY228_00460	HPY655_05895	HPY173_06760	OUG_0578	OUM_0957	HPHPP30_1430	HPHPH43_0844	HPHPA27_0795	HPOKI898_03020	HPPC_04055	APV63_02685	OA23_02775	A607_1481	HPNQ4053_0769	HPNQ4110_0963	BZK24_06030	K750_04920
HP_0805	HPG27_761	HPP12_0811	HPLT_04070	HPY1786_07560	HPHPH45_0870	HPHPP23_1195	HPHPP74_1462	HPHPH28_0932	HP87P7_1243	X568_04205	HPNQ4076_0888	HPNQ4099_1061	HPB14_02640	25_00015	HPY1846_02845	BAX16_MM_727	ACM24_05590	HP17_08611	N871_01390	HPAG1_0790	HPB8_1013	HPB128_152g17	HELPY_0554	HPELS_02490	HPSJM_04080	U063_1109	U064_1113	EG63_03845	EG64_03850	EG66_05865	EG65_02785	HPY207_04365	HPY228_00465	HPY655_05890	HPY173_06755	OUG_0580	OUM_0958	HPHPP30_1432	HPHPH43_0845	HPHPA27_0796	HPOKI898_03015	HPPC_04060	APV63_02680	OA23_02770	A607_1482	HPNQ4053_0770	HPNQ4110_0964	BZK24_06025	K750_04915
HP_0806	HPG27_762	HPP12_0812	HPLT_04075	HPY1786_07565	HPHPH45_0871	HPHPP23_1196	HPHPP74_1463	HPHPH28_0933	HP87P7_1242	X568_04210	HPNQ4076_0889	HPNQ4099_1062	HPB14_02635	25_00016	HPY1846_02840	BAX16_MM_728	ACM24_05585	HP17_08716	N871_01395	HPAG1_0791	HPB8_1014	HPB128_152g18	HELPY_0553	HPELS_02485	HPSJM_04085	U063_1110	U064_1114	EG63_03850	EG64_03855	EG66_05870	EG65_02780	HPY207_04360	HPY228_00470	HPY655_05885	HPY173_06750	OUG_0581	OUM_0959	HPHPP30_1433	HPHPH43_0846	HPHPA27_0797	HPOKI898_03010	HPPC_04065	APV63_02675	OA23_02765	A607_1483	HPNQ4053_0771	HPNQ4110_0965	BZK24_06020	K750_04910

HP_1284	HPG27_1236	HPP12_1250	HPLT_06450	HPY1786_06115	HPHPH45_1226	HPHPP23_1697	HPHPP74_0478	HPHPH28_1465	HP87P7_701	X568_00305	HPNQ4076_1246	HPNQ4099_1499	HPB14_06130	25_00647	HPY1846_02150	BAX16_MM_359	ACM24_03795	HP17_01463	N871_00240	HPAG1_1229	HPB8_197	HPB128_132g46	HELPY_1260	HPELS_06665	HPSJM_06435	U063_0322	U064_0323	EG63_06320	EG64_06325	EG66_01710	EG65_06920	HPY207_00600	HPY228_04450	HPY655_01235	HPY173_00585	OUG_1554	OUM_1405	HPHPP30_0670	HPHPH43_0267	HPHPA27_1290	HPOKI898_06810	HPPC_06310	APV63_06160	OA23_06315	A607_1059	HPNQ4053_1408	HPNQ4110_1382	BZK24_06375	K750_02015
HP_1285	HPG27_1237	HPP12_1251	HPLT_06455	HPY1786_06120	HPHPH45_1227	HPHPP23_1696	HPHPP74_0479	HPHPH28_1466	HP87P7_702	X568_00300	HPNQ4076_1247	HPNQ4099_1500	HPB14_06125	25_00646	HPY1846_02155	BAX16_MM_360	ACM24_03800	HP17_01468	N871_00245	HPAG1_1228	HPB8_196	HPB128_132g47	HELPY_1261	HPELS_06670	HPSJM_06440	U063_0321	U064_0322	EG63_06325	EG64_06330	EG66_01705	EG65_06925	HPY207_00605	HPY228_04445	HPY655_01230	HPY173_00580	OUG_1555	OUM_1406	HPHPP30_0671	HPHPH43_0266	HPHPA27_1291	HPOKI898_06815	HPPC_06315	APV63_06165	OA23_06320	A607_1060	HPNQ4053_1409	HPNQ4110_1383	BZK24_06380	K750_02020
HP_1190	HPG27_1135	HPP12_1156	HPLT_05945	HPY1786_04505	HPHPH45_1114	HPHPP23_0539	HPHPP74_0371	HPHPH28_0228	HP87P7_865	X568_00830	HPNQ4076_1137	HPNQ4099_1390	HPB14_05635	25_00548	HPY1846_07005	BAX16_MM_663	ACM24_04315	HP17_02937	N871_06800	HPAG1_1131	HPB8_301	HPB128_2g2	HELPY_1162	HPELS_06185	HPSJM_05950	U063_0161	U064_0161	EG63_05775	EG64_05780	EG66_00850	EG65_06380	HPY207_04845	HPY228_01290	HPY655_07375	HPY173_03675	OUG_1408	OUM_1301	HPHPP30_0566	HPHPH43_0369	HPHPA27_1185	HPOKI898_06280	HPPC_05815	APV63_05640	OA23_05810	A607_0954	HPNQ4053_1294	HPNQ4110_1277	BZK24_05105	K750_02490
HP_1191	HPG27_1136	HPP12_1157	HPLT_05950	HPY1786_04500	HPHPH45_1115	HPHPP23_0538	HPHPP74_0372	HPHPH28_0229	HP87P7_866	X568_00825	HPNQ4076_1138	HPNQ4099_1391	HPB14_05640	25_00549	HPY1846_07000	BAX16_MM_664	ACM24_04320	HP17_02932	N871_06795	HPAG1_1132	HPB8_300	HPB128_2g3	HELPY_1163	HPELS_06190	HPSJM_05955	U063_0160	U064_0160	EG63_05775a	EG64_05785	EG66_00845	EG65_06385	HPY207_04850	HPY228_01295	HPY655_07370	HPY173_03670	OUG_1409	OUM_1302	HPHPP30_0567	HPHPH43_0368	HPHPA27_1186	HPOKI898_06285	HPPC_05820	APV63_05645	OA23_05815	A607_0955	HPNQ4053_1295	HPNQ4110_1278	BZK24_05100	K750_02485
																						HPB128_2g4
HP_0278	HPG27_257	HPP12_0277	HPLT_01430	HPY1786_01460	HPHPH45_0178	HPHPP23_0699	HPHPP74_0983	HPHPH28_0546	HP87P7_74	X568_05675	HPNQ4076_0356	HPNQ4099_0475	HPB14_01375	25_01345	HPY1846_03710	BAX16_MM_994	ACM24_07125	HP17_05085	N871_01705	HPAG1_0280	HPB8_1284	HPB128_21g56	HELPY_0284	HPELS_05355	HPSJM_01505	U063_0618	U064_0619	EG63_01445	EG64_01445	EG66_03285	EG65_01455	HPY207_05860	HPY228_03155	HPY655_04595	HPY173_01165	OUG_0847	OUM_0367	HPHPP30_0944	HPHPH43_1101	HPHPA27_0274	HPOKI898_01695	HPPC_01410		OA23_01490	A607_0521	HPNQ4053_0377	HPNQ4110_0486	BZK24_04685	K750_08855
HP_0279	HPG27_258	HPP12_0278	HPLT_01435	HPY1786_01455	HPHPH45_0179	HPHPP23_0700	HPHPP74_0984	HPHPH28_0547	HP87P7_75	X568_05670	HPNQ4076_0357	HPNQ4099_0476	HPB14_01380	25_01344	HPY1846_03715	BAX16_MM_995	ACM24_07120	HP17_05090	N871_01710	HPAG1_0281	HPB8_1283	HPB128_21g57	HELPY_0285	HPELS_05350	HPSJM_01510	U063_0619	U064_0620	EG63_01450	EG64_01450	EG66_03290	EG65_01460	HPY207_05865	HPY228_03160	HPY655_04590	HPY173_01170	OUG_0846	OUM_0368	HPHPP30_0945	HPHPH43_1102	HPHPA27_0275	HPOKI898_01700	HPPC_01415	APV63_01395	OA23_01495	A607_0522	HPNQ4053_0378	HPNQ4110_0487	BZK24_04680	K750_02970
HP_0280	HPG27_259	HPP12_0279	HPLT_01440	HPY1786_01450	HPHPH45_0180	HPHPP23_0701	HPHPP74_0985	HPHPH28_0548	HP87P7_76	X568_05665	HPNQ4076_0358	HPNQ4099_0477	HPB14_01385	25_01343	HPY1846_03720	BAX16_MM_996	ACM24_07115	HP17_05095	N871_01715	HPAG1_0282	HPB8_1282	HPB128_21g58	HELPY_0286	HPELS_05345	HPSJM_01515	U063_0620	U064_0621	EG63_01455	EG64_01455	EG66_03295	EG65_01465	HPY207_05870	HPY228_03165	HPY655_04585	HPY173_01175	OUG_0845	OUM_0369	HPHPP30_0946	HPHPH43_1103	HPHPA27_0276	HPOKI898_01705	HPPC_01420	APV63_01400	OA23_01500	A607_0523	HPNQ4053_0379	HPNQ4110_0488	BZK24_04680a	K750_02975
HP_0956	HPG27_904	HPP12_0952	HPLT_04870	HPY1786_02155	HPHPH45_1032	HPHPP23_1363	HPHPP74_1630	HPHPH28_1306	HP87P7_1491	X568_02005	HPNQ4076_1058	HPNQ4099_1231	HPB14_04655	25_00084	HPY1846_03285	BAX16_MM_794	ACM24_00840	HP17_08766	N871_02770	HPAG1_0940	HPB8_590	HPB128_158g26	HELPY_0942	HPELS_01720	HPSJM_04875	U063_0716	U064_0718	EG63_04660	EG64_04665	EG66_03785	EG65_05055	HPY207_03085	HPY228_05680	HPY655_01600	HPY173_06445	OUG_1287	OUM_1121	HPHPP30_1630	HPHPH43_1013	HPHPA27_0955	HPOKI898_05020	HPPC_04830	APV63_04460	OA23_04555	A607_0740	HPNQ4053_0941	HPNQ4110_1129	BZK24_01285	K750_06580
																						HPB128_158g27
HP_0957	HPG27_905	HPP12_0953	HPLT_04875	HPY1786_02150	HPHPH45_1033	HPHPP23_1364	HPHPP74_1631	HPHPH28_1307	HP87P7_1492	X568_02000	HPNQ4076_1060	HPNQ4099_1232	HPB14_04660	25_00085	HPY1846_03280	BAX16_MM_793	ACM24_00845	HP17_08771	N871_02765	HPAG1_0941	HPB8_588	HPB128_158g27a	HELPY_0943	HPELS_01715	HPSJM_04880	U063_0715	U064_0717	EG63_04665	EG64_04670	EG66_03780	EG65_05060	HPY207_03080	HPY228_05675	HPY655_01605	HPY173_06440	OUG_1288	OUM_1122	HPHPP30_1631	HPHPH43_1014	HPHPA27_0956	HPOKI898_05025	HPPC_04835	APV63_04465	OA23_04560	A607_0741	HPNQ4053_0942	HPNQ4110_1130	BZK24_01290	K750_06585
HP_0958	HPG27_906	HPP12_0954	HPLT_04880	HPY1786_02145	HPHPH45_1034	HPHPP23_1365	HPHPP74_1632	HPHPH28_1308	HP87P7_1493	X568_01995	HPNQ4076_1061	HPNQ4099_1233	HPB14_04665	25_00086	HPY1846_03275	BAX16_MM_792	ACM24_00850	HP17_08776	N871_02760	HPAG1_0942	HPB8_587	HPB128_158g28	HELPY_0944	HPELS_01710	HPSJM_04885	U063_0714	U064_0716	EG63_04670	EG64_04675	EG66_03775	EG65_05065	HPY207_03075	HPY228_05670	HPY655_01610	HPY173_06435	OUG_1289	OUM_1123	HPHPP30_1632	HPHPH43_1015	HPHPA27_0957	HPOKI898_05030	HPPC_04840	APV63_04470	OA23_04565	A607_0742	HPNQ4053_0943	HPNQ4110_1131	BZK24_01295	K750_06590
HP_0207	HPG27_189	HPP12_0208	HPLT_01075	HPY1786_04305	HPHPH45_0102	HPHPP23_0624	HPHPP74_0905	HPHPH28_0470	HP87P7_2	X568_06075	HPNQ4076_0110	HPNQ4099_0314	HPB14_01000	25_00887	HPY1846_00340	BAX16_MM_20	ACM24_06320	HP17_06722	N871_04510	HPAG1_0207	HPB8_1360	HPB128_3g88	HELPY_0210	HPELS_05740	HPSJM_01125	U063_0547	U064_0548	EG63_01055	EG64_01055	EG66_02920	EG65_01080	HPY207_02195	HPY228_07225	HPY655_03380	HPY173_05615	OUG_0926	OUM_0290	HPHPP30_0870	HPHPH43_0183	HPHPA27_0195	HPOKI898_01335	HPPC_01030	APV63_01030	OA23_01125	A607_0449	HPNQ4053_0300	HPNQ4110_0408	BZK24_01295a	K750_07495
																																																	K750_07490
																																																	K750_09600
HP_0208b	HPG27_190b	HPP12_0209b	HPLT_01080	HPY1786_04310	HPHPH45_0103	HPHPP23_0625	HPHPP74_0906	HPHPH28_0471	HP87P7_3	X568_06070	HPNQ4076_0111	HPNQ4099_0315	HPB14_01005	25_00886	HPY1846_00335	BAX16_MM_19	ACM24_06325	HP17_06727	N871_04515	HPAG1_0208	HPB8_1359	HPB128_3g89		HPELS_05735	HPSJM_01130	U063_0548	U064_0549	EG63_01060	EG64_01060	EG66_02925	EG65_01085	HPY207_02200	HPY228_07230	HPY655_03375	HPY173_05620		OUM_0291	HPHPP30_0871	HPHPH43_0184	HPHPA27_0196		HPPC_01035	APV63_01035	OA23_01130				BZK24_03130
								HPHPH28_0472														HPB128_3g90
HP_0208	HPG27_190	HPP12_0209a	HPLT_01085		HPHPH45_0104	HPHPP23_0626	HPHPP74_0907	HPHPH28_0472a	HP87P7_4	X568_06065	HPNQ4076_0112	HPNQ4099_0316	HPB14_01010	25_00885	HPY1846_00330	BAX16_MM_18	ACM24_06330	HP17_06732	N871_04520	HPAG1_0209	HPB8_1358	HPB128_3g91	HELPY_0211	HPELS_05730	HPSJM_1135	U063_0549	U064_0550	EG63_01065	EG64_01065	EG66_2930	EG65_01090	HPY207_02200a		HPY655_03370	HPY173_05625	OUG_0925	OUM_0291a	HPHPP30_0872	HPHPH43_0185	HPHPA27_0197	HPOKI898_01340	HPPC_01040	APV63_01035a	OA23_01135	A607_0450	HPNQ4053_0301	HPNQ4110_0409	BZK24_03135	K750_07480
HP_0209	HPG27_191	HPP12_0210	HPLT_01090	HPY1786_02440	HPHPH45_0105	HPHPP23_0627	HPHPP74_0909	HPHPH28_0473	HP87P7_5	X568_06060	HPNQ4076_0113	HPNQ4099_0317	HPB14_01015	25_00884	HPY1846_06515	BAX16_MM_17	ACM24_04720	HP17_06737	N871_04525	HPAG1_0210	HPB8_1357	HPB128_176g1	HELPY_0212	HPELS_05725	HPSJM_01140	U063_0550	U064_0551	EG63_01075	EG64_01075	EG66_02935	EG65_01095	HPY207_02205	HPY228_05355	HPY655_03365	HPY173_05630	OUG_0924	OUM_0292	HPHPP30_0873	HPHPH43_0186	HPHPA27_0198	HPOKI898_01345	HPPC_01045	APV63_01040	OA23_01140	A607_0451	HPNQ4053_0303	HPNQ4110_0411	BZK24_03135a	K750_07475
HP_0216	HPG27_198	HPP12_0217	HPLT_01130	HPY1786_02475	HPHPH45_0112	HPHPP23_0634	HPHPP74_0917	HPHPH28_0480	HP87P7_13	X568_06020	HPNQ4076_0291	HPNQ4099_0356	HPB14_01050	25_00877	HPY1846_06550	BAX16_MM_10	ACM24_04685	HP17_06772	N871_04560	HPAG1_0217	HPB8_1349	HPB128_176g9	HELPY_0219	HPELS_05690	HPSJM_01185	U063_0557	U064_0558	EG63_01110	EG64_01110	EG66_02970	EG65_01130	HPY207_02245	HPY228_05320	HPY655_03330	HPY173_05670	OUG_0917	OUM_0301	HPHPP30_0880	HPHPH43_0195	HPHPA27_0206	HPOKI898_01380	HPPC_01080	APV63_01080	OA23_01180	A607_0458	HPNQ4053_0311	HPNQ4110_0420	BZK24_03175	K750_07435
HP_0217	D	HPP12_0218a	HPLT_01135	D	D	D	D	HPHPH28_0481	HP87P7_14	X568_06015	HPNQ4076_0292	HPNQ4099_0357	HPB14_01055	25_00876	HPY1846_06555	BAX16_MM_9	D	D	D	HPAG1_0218	D	D	HELPY_0220	HPELS_05685	HPSJM_01190	U063_0558	U064_0559	D	D	EG66_02975	EG65_01135	D	D	D	D	OUG_0916	D	D	D	HPHPA27_0207	D	HPPC_01085	D	D	D	HPNQ4053_0312	D	BZK24_03180	K750_07430
													HPB14_01055b
		HPP12_0218b	HPLT_01140						HP87P7_15		HPNQ4076_0293	HPNQ4099_0358	HPB14_01055a	25_00875	HPY1846_06560					HPAG1_0219			HELPY_0221	HPELS_05680	HPSJM_01195	U063_0559	U064_0560				EG65_01140					OUG_0915				HPHPA27_0208		HPPC_01090						BZK24_03180b	K750_07425
HP_0218	HPG27_199	HPP12_0219	HPLT_01145	HPY1786_02480	HPHPH45_0113	HPHPP23_0635	HPHPP74_0918	HPHPH28_0482	HP87P7_17	X568_06010	HPNQ4076_0294	HPNQ4099_0359	HPB14_01070	25_00874	HPY1846_06565	BAX16_MM_8	ACM24_04680	HP17_06782	N871_04565	HPAG1_0220	HPB8_1348	HPB128_176g10	HELPY_0222	HPELS_05675	HPSJM_01200	U063_0560	U064_0561	EG63_01115	EG64_01115	EG66_02980	EG65_01145	HPY207_02250	HPY228_05315	HPY655_03325	HPY173_05675	OUG_0914	OUM_0302	HPHPP30_0881	HPHPH43_0196	HPHPA27_0209	HPOKI898_01385	HPPC_01095	APV63_01085	OA23_01185	A607_0459	HPNQ4053_0313	HPNQ4110_0421	BZK24_03185	K750_07420
[truncated: 126 more columns]
